# Supplementary material for: Coactosin Phosphorylation Controls Entamoeba histolytica Cell Membrane Protrusions and Cell Motility
Source: mBio. 2020 Aug 4;11(4):e00660-20. doi: 10.1128/mBio.00660-20 (PMC7407079; doi:10.1128/mBio.00660-20)
Supplement: DATA SET S1 [file mBio.00660-20-sd001.xlsx]

## Sheet: Total proteins detected
Protein FDR Confidence: Combined	Master	Accession	Description	Exp. q-value: Combined	Sum PEP Score	Coverage [%]	# Peptides	# PSMs	# Unique Peptides	# Protein Groups	# AAs	MW [kDa]	calc. pI	Score Sequest HT: Sequest HT	# Peptides (by Search Engine): Sequest HT	# Razor Peptides	Abundance Ratio: (Heavy) / (Light)	Abundance Ratio (log2): (Heavy) / (Light)	Abundance Ratio P-Value: (Heavy) / (Light)	Abundance Ratio Variability [%]: (Heavy) / (Light)	Abundance Ratios (by Bio. Rep.): (Heavy,Rep1) / (Light,Rep1)	Abundance Ratios (by Bio. Rep.): (Heavy,Rep2) / (Light,Rep2)	Abundance Ratios (by Bio. Rep.): (Heavy,Rep3) / (Light,Rep3)	Abundance Ratios (log2) (by Bio. Rep.): (Heavy,Rep1) / (Light,Rep1)	Abundance Ratios (log2) (by Bio. Rep.): (Heavy,Rep2) / (Light,Rep2)	Abundance Ratios (log2) (by Bio. Rep.): (Heavy,Rep3) / (Light,Rep3)	Abundances (Grouped): Light	Abundances (Grouped): Heavy	Abundances (Grouped) CV [%]: Light	Abundances (Grouped) CV [%]: Heavy	Abundances (by Bio. Rep.): Light,Rep1	Abundances (by Bio. Rep.): Light,Rep2	Abundances (by Bio. Rep.): Light,Rep3	Abundances (by Bio. Rep.): Heavy,Rep1	Abundances (by Bio. Rep.): Heavy,Rep2	Abundances (by Bio. Rep.): Heavy,Rep3
High	Master Protein	EHI_182990A-p1	transcript=EHI_182990A | gene=EHI_182990 | organism=Entamoeba_histolytica_HM-1:IMSS | gene_product=histone H2B, putative | transcript_product=histone H2B, putative | location=DS571156:85633-86034(+) | protein_length=133 | sequence_SO=supercontig | SO=protein_coding	0	15.786	16	2	30	2	1	133	14.5	9.76	81.53	2	0	0.829	-0.27	9.75011e-05	0.63	0.901	0.829	0.824	-0.15	-0.27	-0.28	109.6	90.4	34.75	40.33	150.5	85.7	86.1	135.7	71.1	71
High	Master Protein	EHI8A_039580-t26_1-p1	transcript=EHI8A_039580-t26_1 | gene=EHI8A_039580 | organism=Entamoeba_histolytica_HM-1:IMSS-B | gene_product=hypothetical protein | transcript_product=hypothetical protein | location=KB610622:3651-5360(-) | protein_length=545 | sequence_SO=supercontig | SO=protein_coding	0.003	3.529	4	2	3	2	1	545	61.8	8.97	7.53	2	0	0.847	-0.24	0.000356405	6.98	0.903	0.847	0.785	-0.15	-0.24	-0.35	108.3	91.7	41.69	48.28	157.4	94.4	70.7	142.1	80	55.5
High	Master Protein	EHI_104560A-p1	transcript=EHI_104560A | gene=EHI_104560 | organism=Entamoeba_histolytica_HM-1:IMSS | gene_product=cortexillin, putative | transcript_product=cortexillin, putative | location=DS571185:49465-51147(+) | protein_length=560 | sequence_SO=supercontig | SO=protein_coding	0	103.209	36	15	164	15	1	560	65	5.22	446.71	15	0	0.737	-0.44	0.000509394	1.16	0.737	0.697	0.748	-0.44	-0.52	-0.42	114.4	85.6	8.59	11.84	123.5	104.5	119.1	91	72.8	89.1
High	Master Protein	EHI_183460A-p1	transcript=EHI_183460A | gene=EHI_183460 | organism=Entamoeba_histolytica_HM-1:IMSS | gene_product=elongation factor 1 beta, putative | transcript_product=elongation factor 1 beta, putative | location=DS571316:10852-11220(-) | protein_length=122 | sequence_SO=supercontig | SO=protein_coding	0	58.429	37	5	55	5	1	122	13.7	4.46	202.56	5	0	0.751	-0.41	0.000621749	5.14	0.693	0.751	0.797	-0.53	-0.41	-0.33	114.2	85.8	17.84	24.4	92.2	117.5	132.4	63.9	88.3	105.6
High	Master Protein	EHI_020270A-p1	transcript=EHI_020270A | gene=EHI_020270 | organism=Entamoeba_histolytica_HM-1:IMSS | gene_product=ubiquitin-activating enzyme, putative | transcript_product=ubiquitin-activating enzyme, putative | location=DS571339:14864-17818(-) | protein_length=984 | sequence_SO=supercontig | SO=protein_coding	0	61.845	10	8	56	8	1	984	111.8	5.38	173.81	8	0	0.702	-0.51	0.000988167	1.61	0.702	0.686	0.851	-0.51	-0.54	-0.23	117.5	82.5	50.47	63.55	79.9	79.6	178.1	56.1	54.7	151.6
High	Master Protein	EHI_005890A-p1	transcript=EHI_005890A | gene=EHI_005890 | organism=Entamoeba_histolytica_HM-1:IMSS | gene_product=60S ribosomal protein L3, putative | transcript_product=60S ribosomal protein L3, putative | location=DS571227:10548-11756(+) | protein_length=402 | sequence_SO=supercontig | SO=protein_coding	0	46.409	23	8	42	8	1	402	45.5	10.29	101.47	8	0	2.514	1.33	0.00130793	41.96	3.225	2.514	1.592	1.69	1.33	0.67	56.9	143.1	65.72	28.39	34	46.6	112.9	109.7	117.1	179.7
High	Master Protein	EHI7A_159750-t26_1-p1	transcript=EHI7A_159750-t26_1 | gene=EHI7A_159750 | organism=Entamoeba_histolytica_HM-1:IMSS-A | gene_product=4Fe-4S binding domain containing protein | transcript_product=4Fe-4S binding domain containing protein | location=KB824580:2344-3114(+) | protein_length=256 | sequence_SO=supercontig | SO=protein_coding	0	79.405	60	12	94	1	1	256	28.5	7.52	242.03	12	10	2.517	1.33	0.00139956	16.51	2.014	2.517	2.797	1.01	1.33	1.48	56.9	143.1	23.89	6.94	74.5	56.3	46.7	150.1	141.7	130.6
High	Master Protein	EHI_153060A-p1	transcript=EHI_153060A | gene=EHI_153060 | organism=Entamoeba_histolytica_HM-1:IMSS | gene_product=acyl-CoA synthetase, putative | transcript_product=acyl-CoA synthetase, putative | location=DS571145:378296-380233(+) | protein_length=645 | sequence_SO=supercontig | SO=protein_coding	0	12.086	5	2	14	2	1	645	72.6	6.65	20.73	2	0	0.684	-0.55	0.00200572	5.57	0.739	0.458	0.684	-0.44	-1.13	-0.55	118.8	81.2	39.02	56.5	167.9	74	118.9	124	33.9	81.3
High	Master Protein	EHI_148480A-p1	transcript=EHI_148480A | gene=EHI_148480 | organism=Entamoeba_histolytica_HM-1:IMSS | gene_product=WD domain containing protein | transcript_product=WD domain containing protein | location=DS571146:85459-86644(+) | protein_length=370 | sequence_SO=supercontig | SO=protein_coding	0	44.073	17	6	47	6	1	370	41.4	7.9	143.9	6	0	1.293	0.37	0.00202493	1.71	1.308	1.293	1.176	0.39	0.37	0.23	86.7	113.3	25.58	19.25	76.9	74.9	115.3	100.6	96.8	135.5
High	Master Protein	EHI_068620A-p1	transcript=EHI_068620A | gene=EHI_068620 | organism=Entamoeba_histolytica_HM-1:IMSS | gene_product=hypothetical protein | transcript_product=hypothetical protein | location=DS571150:155716-157129(-) | protein_length=455 | sequence_SO=supercontig | SO=protein_coding	0.001	4.893	2	1	4	1	1	455	51.6	8.03	6.78	1	0	0.312	-1.68	0.00237314	2.85	0.251	0.312	0.38	-2	-1.68	-1.4	155.3	44.7	9.09	27.73	150.7	138.8	166.3	37.8	43.3	63.1
High	Master Protein	EHI_076870A-p1	transcript=EHI_076870A | gene=EHI_076870 | organism=Entamoeba_histolytica_HM-1:IMSS | gene_product=3-oxo-5-alpha-steroid 4-dehydrogenase domain-containing protein | transcript_product=3-oxo-5-alpha-steroid 4-dehydrogenase domain-containing protein | location=DS571229:22852-23709(-) | protein_length=285 | sequence_SO=supercontig | SO=protein_coding	0	76.406	15	6	151	6	1	285	33.6	8.03	314.73	6	0	0.734	-0.45	0.00314552	2.38	0.734	0.69	0.756	-0.45	-0.53	-0.4	113.9	86.1	5.78	9.07	122.8	109.5	115	90.2	75.6	86.9
High	Master Protein	EHI_003010A-p1	transcript=EHI_003010A | gene=EHI_003010 | organism=Entamoeba_histolytica_HM-1:IMSS | gene_product=ubiquitin-conjugating enzyme family protein | transcript_product=ubiquitin-conjugating enzyme family protein | location=DS571409:10092-10649(-) | protein_length=185 | sequence_SO=supercontig | SO=protein_coding	0	8.35	28	4	10	3	1	185	20.9	6.77	18.49	4	1	2.076	1.05	0.00367413	64.34	2.076	3.582	1.175	1.05	1.84	0.23	65	135	124.73	85.66	30.6	15.6	199.7	63.5	55.9	234.7
High	Master Protein	EHI_169670A-p1	transcript=EHI_169670A | gene=EHI_169670 | organism=Entamoeba_histolytica_HM-1:IMSS | gene_product=hypothetical protein | transcript_product=hypothetical protein | location=DS571377:16287-19357(-) | protein_length=863 | sequence_SO=supercontig | SO=protein_coding	0	62.607	14	9	46	9	1	863	98.6	5.55	135.69	9	0	0.662	-0.6	0.00396629	7	0.59	0.662	0.739	-0.76	-0.6	-0.44	121.7	78.3	22.63	33.48	105.4	102.4	150.7	62.2	67.8	111.4
High	Master Protein	EHI_132880A-p1	transcript=EHI_132880A | gene=EHI_132880 | organism=Entamoeba_histolytica_HM-1:IMSS | gene_product=eukaryotic translation initiation factor 2 gamma subunit, putative | transcript_product=eukaryotic translation initiation factor 2 gamma subunit, putative | location=DS571519:10597-12009(-) | protein_length=470 | sequence_SO=supercontig | SO=protein_coding	0	8.687	6	2	12	2	1	470	51.2	8.53	21.79	2	0	0.531	-0.91	0.00422307	0.32	0.531	0.527	0.581	-0.91	-0.92	-0.78	131	69	14.68	19.06	108.4	133.6	145.5	57.6	70.4	84.6
High	Master Protein	EHI_092080A-p1	transcript=EHI_092080A | gene=EHI_092080 | organism=Entamoeba_histolytica_HM-1:IMSS | gene_product=hypothetical protein, conserved | transcript_product=hypothetical protein, conserved | location=DS571155:7069-8517(-) | protein_length=482 | sequence_SO=supercontig | SO=protein_coding	0	31.23	15	7	48	7	1	482	57.8	5.6	120.45	7	0	0.641	-0.64	0.00469398	0.89	0.641	0.631	0.674	-0.64	-0.66	-0.57	121.9	78.1	5.75	2.46	122.6	127.7	113.9	78.6	80.6	76.7
High	Master Protein	EHI_176140A-p1	transcript=EHI_176140A | gene=EHI_176140 | organism=Entamoeba_histolytica_HM-1:IMSS | gene_product=profilin, putative | transcript_product=profilin, putative | location=DS571547:2084-2476(+) | protein_length=130 | sequence_SO=supercontig | SO=protein_coding	0	84.564	35	5	444	5	1	130	13.2	7.81	1129.23	5	0	1.336	0.42	0.00485371	0.64	1.434	1.336	1.33	0.52	0.42	0.41	83.6	116.4	8.64	6.87	79.2	92.9	81.6	113.6	124.1	108.6
High	Master Protein	EHI_152650A-p1	transcript=EHI_152650A | gene=EHI_152650 | organism=Entamoeba_histolytica_HM-1:IMSS | gene_product=type A flavoprotein, putative | transcript_product=type A flavoprotein, putative | location=DS571145:301336-302556(-) | protein_length=406 | sequence_SO=supercontig | SO=protein_coding	0	361.16	68	30	861	30	1	406	46	6.29	2579.3	30	0	1.474	0.56	0.00488553	0.35	1.477	1.347	1.474	0.56	0.43	0.56	80.7	119.3	5.65	0.35	79.7	87.7	79.6	117.7	118.1	117.3
High	Master Protein	EHI_186840A-p1	transcript=EHI_186840A | gene=EHI_186840 | organism=Entamoeba_histolytica_HM-1:IMSS | gene_product=actin-binding protein, cofilin/tropomyosin family | transcript_product=actin-binding protein, cofilin/tropomyosin family | location=DS571159:48660-49100(-) | protein_length=146 | sequence_SO=supercontig | SO=protein_coding	0	100.703	51	10	245	10	1	146	16.3	5.38	675.49	10	0	0.704	-0.51	0.00526455	0.08	0.795	0.704	0.703	-0.33	-0.51	-0.51	117.4	82.6	9.35	16.63	126.9	112.6	105.8	100.9	79.3	74.4
High	Master Protein	EHI_035980A-p1	transcript=EHI_035980A | gene=EHI_035980 | organism=Entamoeba_histolytica_HM-1:IMSS | gene_product=hypothetical protein | transcript_product=hypothetical protein | location=DS571327:22031-24658(+) | protein_length=875 | sequence_SO=supercontig | SO=protein_coding	0	13.482	3	2	10	2	1	875	102.6	4.94	31.02	2	0	1.31	0.39	0.00539208	10.71	1.199	1.405	1.31	0.26	0.49	0.39	86.6	113.4	48.97	41.18	135.6	51.5	77	162.6	72.4	100.9
High	Master Protein	EHI_186480A-p1	transcript=EHI_186480A | gene=EHI_186480 | organism=Entamoeba_histolytica_HM-1:IMSS | gene_product=translation initiation factor eIF-5A, putative | transcript_product=translation initiation factor eIF-5A, putative | location=DS571159:22298-22771(-) | protein_length=157 | sequence_SO=supercontig | SO=protein_coding	0	154.965	55	12	289	12	1	157	17.1	5.25	866.61	12	0	1.161	0.22	0.00545477	1.96	1.176	1.161	1.122	0.23	0.22	0.17	92.6	107.4	5.92	3.52	87.8	92.3	98.7	103.3	107.1	110.8
High	Master Protein	EHI_173410A-p1	transcript=EHI_173410A | gene=EHI_173410 | organism=Entamoeba_histolytica_HM-1:IMSS | gene_product=mucin-2 precursor, putative | transcript_product=mucin-2 precursor, putative | location=DS571300:18069-19724(+) | protein_length=551 | sequence_SO=supercontig | SO=protein_coding	0.002	3.661	2	1	7	1	1	551	58.7	5.1	14.63	1	0	0.886	-0.17	0.00571754	3.5	0.859	0.886	0.936	-0.22	-0.17	-0.1	106	94	40.2	44.35	64.7	101.6	148.9	55.6	90	139.4
High	Master Protein	EHI_148470A-p1	transcript=EHI_148470A | gene=EHI_148470 | organism=Entamoeba_histolytica_HM-1:IMSS | gene_product=asparagine synthetase A, putative | transcript_product=asparagine synthetase A, putative | location=DS571146:82906-83943(+) | protein_length=345 | sequence_SO=supercontig | SO=protein_coding	0	90.465	30	8	102	8	1	345	40	6.13	324.22	8	0	1.291	0.37	0.00575657	12.28	1.291	1.398	1.182	0.37	0.48	0.24	85.9	114.1	38.06	29.76	70.7	67.1	127	91.2	93.9	150.1
High	Master Protein	EHI_126140A-p1	transcript=EHI_126140A | gene=EHI_126140 | organism=Entamoeba_histolytica_HM-1:IMSS | gene_product=60S ribosomal protein L9, putative | transcript_product=60S ribosomal protein L9, putative | location=DS571160:107872-108465(+) | protein_length=197 | sequence_SO=supercontig | SO=protein_coding	0	38.189	23	7	56	2	1	197	22.3	9.38	147.91	7	5	0.039	-4.67	0.00591864	0.03	0.034	0.039	0.075	-4.88	-4.67	-3.73	193.4	6.6	14.37	55.54	202.4	159	209.6	6.9	6.3	15.8
High	Master Protein	EHI_117890A-p1	transcript=EHI_117890A | gene=EHI_117890 | organism=Entamoeba_histolytica_HM-1:IMSS | gene_product=Rab family GTPase | transcript_product=Rab family GTPase | location=DS571183:19532-20203(+) | protein_length=203 | sequence_SO=supercontig | SO=protein_coding	0.001	5.491	9	1	4	1	1	203	22.9	5.15	13.17	1	0	0.516	-0.95	0.00671654	0.33	0.516	0.521	0.491	-0.95	-0.94	-1.02	131.5	68.5	16.99	19.64	147.9	142.6	106.6	76.4	74.2	52.4
High	Master Protein	EHI_197010A-p1	transcript=EHI_197010A | gene=EHI_197010 | organism=Entamoeba_histolytica_HM-1:IMSS | gene_product=hypothetical protein | transcript_product=hypothetical protein | location=DS571157:38468-40813(+) | protein_length=781 | sequence_SO=supercontig | SO=protein_coding	0	29.359	12	8	58	8	1	781	90.5	7.08	85.38	8	0	0.652	-0.62	0.00707795	7.14	0.726	0.652	0.531	-0.46	-0.62	-0.91	121.1	78.9	13.55	28.34	139.6	117.8	107.4	101.4	76.8	57
High	Master Protein	EHI_103270A-p1	transcript=EHI_103270A | gene=EHI_103270 | organism=Entamoeba_histolytica_HM-1:IMSS | gene_product=T-complex protein 1 beta subunit, putative | transcript_product=T-complex protein 1 beta subunit, putative | location=DS571158:17372-18973(-) | protein_length=533 | sequence_SO=supercontig | SO=protein_coding	0	50.522	20	8	41	8	1	533	58.2	6.05	97.69	8	0	1.623	0.7	0.00712167	40.82	1.623	2.513	1.176	0.7	1.33	0.23	76.2	123.8	102.75	77.63	54.5	16.8	182.9	88.4	42.3	215.1
High	Master Protein	EHI_135470A-p1	transcript=EHI_135470A | gene=EHI_135470 | organism=Entamoeba_histolytica_HM-1:IMSS | gene_product=adenylate kinase | transcript_product=adenylate kinase | location=DS571422:9367-9948(-) | protein_length=193 | sequence_SO=supercontig | SO=protein_coding	0	132.006	67	11	198	11	1	193	21.1	6.54	549.53	11	0	1.554	0.64	0.00743882	16.19	1.554	1.723	1.338	0.64	0.79	0.42	78.3	121.7	23.68	10.64	75.4	63.4	100.4	117.2	109.3	134.3
High	Master Protein	EHI_140720A-p1	transcript=EHI_140720A | gene=EHI_140720 | organism=Entamoeba_histolytica_HM-1:IMSS | gene_product=myosin heavy chain | transcript_product=myosin heavy chain | location=DS571243:40140-44078(+) | protein_length=1312 | sequence_SO=supercontig | SO=protein_coding	0	68.149	15	14	62	14	1	1312	151.4	4.87	114.4	14	0	0.752	-0.41	0.00833405	0.1	0.751	0.752	0.797	-0.41	-0.41	-0.33	111.7	88.3	6.66	5.4	121.9	109.4	108.5	91.6	82.2	86.5
High	Master Protein	EHI_155290A-p1	transcript=EHI_155290A | gene=EHI_155290 | organism=Entamoeba_histolytica_HM-1:IMSS | gene_product=actinin-like protein, putative | transcript_product=actinin-like protein, putative | location=DS571162:31256-32758(+) | protein_length=500 | sequence_SO=supercontig | SO=protein_coding	0	15.055	9	3	23	3	1	500	58.2	5.16	75.22	3	0	1.495	0.58	0.0084195	6.74	1.427	1.495	1.59	0.51	0.58	0.67	79.9	120.1	6.9	7.36	85	74.1	80.6	121.3	110.7	128.3
High	Master Protein	EHI_103260A-p1	transcript=EHI_103260A | gene=EHI_103260 | organism=Entamoeba_histolytica_HM-1:IMSS | gene_product=NADPH-dependent FMN reductase domain containing protein | transcript_product=NADPH-dependent FMN reductase domain containing protein | location=DS571158:14212-14811(+) | protein_length=199 | sequence_SO=supercontig | SO=protein_coding	0.001	4.664	8	1	8	1	1	199	22.4	6.52	19.47	1	0	0.551	-0.86	0.00846792	7.88	0.454	0.551	0.694	-1.14	-0.86	-0.53	129	71	15.39	35.13	105.1	132.4	142.8	47.7	72.9	99.2
High	Master Protein	EHI_104390A-p1	transcript=EHI_104390A | gene=EHI_104390 | organism=Entamoeba_histolytica_HM-1:IMSS | gene_product=actin binding protein, putative | transcript_product=actin binding protein, putative | location=DS571185:18343-20115(+) | protein_length=590 | sequence_SO=supercontig | SO=protein_coding	0	321.397	47	23	559	23	1	590	64.4	4.67	1818.71	23	0	0.703	-0.51	0.00871849	0.32	0.737	0.7	0.703	-0.44	-0.51	-0.51	117.7	82.3	18.47	20.15	131.7	126.3	91.9	97.1	88.4	64.6
High	Master Protein	EHI_068560A-p1	transcript=EHI_068560A | gene=EHI_068560 | organism=Entamoeba_histolytica_HM-1:IMSS | gene_product=metallo-beta-lactamase family protein | transcript_product=metallo-beta-lactamase family protein | location=DS571150:149027-149680(+) | protein_length=217 | sequence_SO=supercontig | SO=protein_coding	0	9.162	13	2	23	2	1	217	23.4	7.15	54.15	2	0	0.704	-0.51	0.0089009	8.64	0.704	0.622	0.792	-0.51	-0.69	-0.34	117.3	82.7	15.62	27.5	108.3	104.1	137.6	76.3	64.7	108.9
High	Master Protein	EHI_088070A-p1	transcript=EHI_088070A | gene=EHI_088070 | organism=Entamoeba_histolytica_HM-1:IMSS | gene_product=ribosomal RNA methyltransferase, putative | transcript_product=ribosomal RNA methyltransferase, putative | location=DS571307:13745-16234(+) | protein_length=829 | sequence_SO=supercontig | SO=protein_coding	0	20.072	7	4	11	4	1	829	95.8	5.96	19.32	4	0	1.268	0.34	0.00897789	14.1	1.268	1.389	1.124	0.34	0.47	0.17	88.2	111.8	66.78	57.31	76.9	38.3	157.2	97.5	53.3	176.8
High	Master Protein	EHI_181140A-p1	transcript=EHI_181140A | gene=EHI_181140 | organism=Entamoeba_histolytica_HM-1:IMSS | gene_product=hypothetical protein, conserved | transcript_product=hypothetical protein, conserved | location=DS571288:11638-12297(+) | protein_length=219 | sequence_SO=supercontig | SO=protein_coding	0.002	3.599	10	2	2	2	1	219	25.1	5.73	4.51	2	0	0.634	-0.66	0.00900917	8.34	0.537	0.723	0.634	-0.9	-0.47	-0.66	122.4	77.6	12.13	26.27	113.5	139.2	113.7	61	100.6	72.1
High	Master Protein	EHI_047810A-p1	transcript=EHI_047810A | gene=EHI_047810 | organism=Entamoeba_histolytica_HM-1:IMSS | gene_product=hypothetical protein | transcript_product=hypothetical protein | location=DS571341:23350-25659(+) | protein_length=769 | sequence_SO=supercontig | SO=protein_coding	0	234.622	38	28	415	4	1	769	86.5	6.44	1044.05	28	24	1.262	0.34	0.00921043	7.1	1.262	1.322	1.08	0.34	0.4	0.11	88.2	111.8	65.36	53.93	58.7	56.2	161.9	74	74.4	174.8
High	Master Protein	EHI_160940A-p1	transcript=EHI_160940A | gene=EHI_160940 | organism=Entamoeba_histolytica_HM-1:IMSS | gene_product=aldehyde-alcohol dehydrogenase 2, putative | transcript_product=aldehyde-alcohol dehydrogenase 2, putative | location=DS571228:29484-32096(-) | protein_length=870 | sequence_SO=supercontig | SO=protein_coding	0	770.765	69	52	1663	8	1	870	95.5	7.25	5424.3	52	53	1.247	0.32	0.00923676	6.5	1.192	1.247	1.357	0.25	0.32	0.44	91.2	108.8	22.66	18.31	95.8	104.4	66	114.1	130.1	89.6
High	Master Protein	EHI_048630A-p1	transcript=EHI_048630A | gene=EHI_048630 | organism=Entamoeba_histolytica_HM-1:IMSS | gene_product=actin, putative | transcript_product=actin, putative | location=DS571231:33184-35325(+) | protein_length=713 | sequence_SO=supercontig | SO=protein_coding	0	54.62	14	9	68	4	1	713	78.4	5.96	152.88	9	5	1.431	0.52	0.00953772	10.13	1.334	1.431	1.598	0.42	0.52	0.68	82.3	117.7	12.87	4.31	93	80.5	72.1	124	115.2	115.2
High	Master Protein	EHI_186790A-p1	transcript=EHI_186790A | gene=EHI_186790 | organism=Entamoeba_histolytica_HM-1:IMSS | gene_product=hypothetical protein, conserved | transcript_product=hypothetical protein, conserved | location=DS571159:39501-41180(+) | protein_length=559 | sequence_SO=supercontig | SO=protein_coding	0	46.213	14	6	52	6	1	559	65.1	8.21	106.89	6	0	0.546	-0.87	0.00970086	1.55	0.527	0.546	0.74	-0.93	-0.87	-0.43	129.4	70.6	53.69	73.92	77	91	196.3	40.6	49.7	145.4
High	Master Protein	EHI_041950A-p1	transcript=EHI_041950A | gene=EHI_041950 | organism=Entamoeba_histolytica_HM-1:IMSS | gene_product=vacuolar protein sorting-associated protein 35 , putative | transcript_product=vacuolar protein sorting-associated protein 35 , putative | location=DS571259:7661-9901(+) | protein_length=746 | sequence_SO=supercontig | SO=protein_coding	0	13.399	5	3	12	3	1	746	85.1	5.53	24.52	3	0	1.907	0.93	0.0100227	0.96	1.907	3.913	1.894	0.93	1.97	0.92	68.8	131.2	56.3	30.45	66.7	25.8	96.5	127.2	101	182.7
High	Master Protein	EHI_198760A-p1	transcript=EHI_198760A | gene=EHI_198760 | organism=Entamoeba_histolytica_HM-1:IMSS | gene_product=alcohol dehydrogenase 3, putative | transcript_product=alcohol dehydrogenase 3, putative | location=DS571165:37298-38452(+) | protein_length=384 | sequence_SO=supercontig | SO=protein_coding	0	323.974	52	22	957	21	1	384	42.5	6.98	2646.43	22	1	0.938	-0.09	0.0100297	1.12	0.938	0.925	0.946	-0.09	-0.11	-0.08	103.9	96.1	21.01	21.78	84.4	98.4	127	79.2	90.9	120.1
High	Master Protein	EHI_020330A-p1	transcript=EHI_020330A | gene=EHI_020330 | organism=Entamoeba_histolytica_HM-1:IMSS | gene_product=hypothetical protein | transcript_product=hypothetical protein | location=DS571339:25127-25717(-) | protein_length=196 | sequence_SO=supercontig | SO=protein_coding	0	16.856	10	1	19	1	1	196	22.2	4.65	90.6	1	0	0.549	-0.87	0.0100877	1.14	0.549	0.615	0.534	-0.87	-0.7	-0.9	129.2	70.8	25.6	32.6	130	158.2	93.3	71.3	97.3	49.9
High	Master Protein	EHI_164810A-p1	transcript=EHI_164810A | gene=EHI_164810 | organism=Entamoeba_histolytica_HM-1:IMSS | gene_product=Adapter-related protein complex 3 (AP-3) subunit, putative | transcript_product=Adapter-related protein complex 3 (AP-3) subunit, putative | location=DS571216:21450-24542(-) | protein_length=1030 | sequence_SO=supercontig | SO=protein_coding	0	43.723	10	7	41	7	1	1030	115.5	5.91	93.53	7	0	0.709	-0.5	0.0104856	5.97	0.652	0.709	0.784	-0.62	-0.5	-0.35	121	79	32.22	40.99	102.9	86.7	157.9	67.1	61.5	123.9
High	Master Protein	EHI_183900A-p1	transcript=EHI_183900A | gene=EHI_183900 | organism=Entamoeba_histolytica_HM-1:IMSS | gene_product=snoRNA binding protein, putative | transcript_product=snoRNA binding protein, putative | location=DS571525:7651-9162(+) | protein_length=503 | sequence_SO=supercontig | SO=protein_coding	0	55.453	12	7	57	7	1	503	56.5	6.05	154.74	7	0	1.852	0.89	0.0104933	6.64	1.852	1.934	1.359	0.89	0.95	0.44	70.1	129.9	37.66	17.27	65.4	54	108.2	121.1	104.4	147
High	Master Protein	EHI8A_095620-t26_1-p1	transcript=EHI8A_095620-t26_1 | gene=EHI8A_095620 | organism=Entamoeba_histolytica_HM-1:IMSS-B | gene_product=vacuolar ATP synthase subunit C, putative | transcript_product=vacuolar ATP synthase subunit C, putative | location=KB610104:1656-3692(+) | protein_length=616 | sequence_SO=supercontig | SO=protein_coding	0	40.128	13	6	30	6	1	616	73.9	9.2	99.12	6	0	2.097	1.07	0.0104951	26.05	2.097	2.465	1.174	1.07	1.3	0.23	64.6	135.4	102.87	65.56	40.4	25.9	177.2	84.6	63.9	208
High	Master Protein	EHI_194550A-p1	transcript=EHI_194550A | gene=EHI_194550 | organism=Entamoeba_histolytica_HM-1:IMSS | gene_product=hypothetical protein | transcript_product=hypothetical protein | location=DS571191:61474-62502(+) | protein_length=342 | sequence_SO=supercontig | SO=protein_coding	0	9.196	7	2	18	2	1	342	39.8	10.13	33.53	2	0	1.542	0.62	0.0105977	4.56	2.012	1.542	1.495	1.01	0.62	0.58	78.7	121.3	20.25	5.29	58	83	85.9	116.8	127.9	128.4
High	Master Protein	EHI_137850A-p1	transcript=EHI_137850A | gene=EHI_137850 | organism=Entamoeba_histolytica_HM-1:IMSS | gene_product=protein kinase, putative | transcript_product=protein kinase, putative | location=DS571187:48623-49945(+) | protein_length=440 | sequence_SO=supercontig | SO=protein_coding	0	20.812	9	3	14	3	1	440	50.6	6.32	42.07	3	0	12.326	3.62	0.0110263	38.9	12.326	15.561	1.817	3.62	3.96	0.86	13.6	186.4	150.6	64.02	7.2	6.3	141.8	88.4	98.7	257.7
High	Master Protein	EHI_004840A-p1	transcript=EHI_004840A | gene=EHI_004840 | organism=Entamoeba_histolytica_HM-1:IMSS | gene_product=bacterial transferase hexapeptide family protein | transcript_product=bacterial transferase hexapeptide family protein | location=DS571195:25410-25943(-) | protein_length=177 | sequence_SO=supercontig | SO=protein_coding	0	10.497	26	3	11	3	1	177	19.2	6.09	30.95	3	0	0.607	-0.72	0.0113974	5.73	0.451	0.607	0.671	-1.15	-0.72	-0.58	124.4	75.6	41.64	57.56	81.2	110.7	182.1	36.6	67.2	122.2
High	Master Protein	EHI_202460A-p1	transcript=EHI_202460A | gene=EHI_202460 | organism=Entamoeba_histolytica_HM-1:IMSS | gene_product=calponin-homology domain containing protein | transcript_product=calponin-homology domain containing protein | location=EH4260:1-834(-) | protein_length=278 | sequence_SO=supercontig | SO=protein_coding	0	23.215	21	6	43	1	1	278	32.5	5.25	80.98	6	0	0.667	-0.58	0.0115267	12.22	0.791	0.667	0.414	-0.34	-0.58	-1.27	120	80	59.89	78.7	188.4	117.4	47.4	148.9	78.3	19.6
High	Master Protein	EHI_165350A-p1	transcript=EHI_165350A | gene=EHI_165350 | organism=Entamoeba_histolytica_HM-1:IMSS | gene_product=malate dehydrogenase, putative | transcript_product=malate dehydrogenase, putative | location=DS571217:56172-57269(-) | protein_length=365 | sequence_SO=supercontig | SO=protein_coding	0	259.246	51	22	571	22	1	365	40.4	7.43	1399.85	22	0	1.081	0.11	0.0123478	1.28	1.081	1.091	1.044	0.11	0.13	0.06	95.7	104.3	21.31	18.86	83.3	86.3	120.4	90.1	94.1	125.7
High	Master Protein	EHI_148270A-p1	transcript=EHI_148270A | gene=EHI_148270 | organism=Entamoeba_histolytica_HM-1:IMSS | gene_product=GTP-binding protein, putative | transcript_product=GTP-binding protein, putative | location=DS571146:47001-48191(-) | protein_length=396 | sequence_SO=supercontig | SO=protein_coding	0	34.207	20	5	40	5	1	396	44.3	7.37	113.23	5	0	1.187	0.25	0.0124354	16.11	1.187	2.827	1.058	0.25	1.5	0.08	91.5	108.5	118.45	104.1	53.8	8.2	219.2	63.9	23.1	231.9
High	Master Protein	EHI_021200A-p1	transcript=EHI_021200A | gene=EHI_021200 | organism=Entamoeba_histolytica_HM-1:IMSS | gene_product=UDP-N-acetylglucosamine pyrophosphorylase, putative | transcript_product=UDP-N-acetylglucosamine pyrophosphorylase, putative | location=DS571194:2230-3435(+) | protein_length=401 | sequence_SO=supercontig | SO=protein_coding	0	30.158	25	9	43	1	1	401	46.2	6.76	83.07	9	8	1.652	0.72	0.0130588	12.29	1.652	1.789	1.25	0.72	0.84	0.32	75.1	124.9	44.19	23.61	62.3	57.8	121.6	102.8	103.5	152
High	Master Protein	EHI_049920A-p1	transcript=EHI_049920A | gene=EHI_049920 | organism=Entamoeba_histolytica_HM-1:IMSS | gene_product=tubulin family protein | transcript_product=tubulin family protein | location=DS571152:139937-141316(+) | protein_length=459 | sequence_SO=supercontig | SO=protein_coding	0	50.731	15	6	64	6	1	459	51.1	5.05	212.16	6	0	1.19	0.25	0.0133816	9.33	1.328	1.19	1.115	0.41	0.25	0.16	91.3	108.7	57.84	50.08	56.8	65.8	153	75.4	78.3	170.6
High	Master Protein	EHI_140640A-p1	transcript=EHI_140640A | gene=EHI_140640 | organism=Entamoeba_histolytica_HM-1:IMSS | gene_product=F-actin capping protein subunit alpha, putative | transcript_product=F-actin capping protein subunit alpha, putative | location=DS571243:26347-27159(+) | protein_length=270 | sequence_SO=supercontig | SO=protein_coding	0	29.417	21	5	61	5	1	270	30.5	7.72	153.68	5	0	0.68	-0.56	0.0134666	3.14	0.68	0.733	0.649	-0.56	-0.45	-0.62	118	82	12.06	11.37	134.8	107.5	113.5	91.7	78.8	73.7
High	Master Protein	EHI_056380A-p1	transcript=EHI_056380A | gene=EHI_056380 | organism=Entamoeba_histolytica_HM-1:IMSS | gene_product=enhancer binding protein 2 (EBP2), putative | transcript_product=enhancer binding protein 2 (EBP2), putative | location=DS571313:6204-6863(+) | protein_length=219 | sequence_SO=supercontig | SO=protein_coding	0	28.29	25	5	31	5	1	219	25.8	9.17	82.28	5	0	1.368	0.45	0.0134886	0.53	1.368	1.363	1.492	0.45	0.45	0.58	84.5	115.5	33.31	29.51	85.4	110.5	54.9	116.8	150.6	81.9
High	Master Protein	EHI_000570A-p1	transcript=EHI_000570A | gene=EHI_000570 | organism=Entamoeba_histolytica_HM-1:IMSS | gene_product=hypothetical protein | transcript_product=hypothetical protein | location=DS571186:43834-44547(+) | protein_length=237 | sequence_SO=supercontig | SO=protein_coding	0.001	5.156	9	2	2	2	1	237	27.5	4.78	5.59	2	0	1.337	0.42	0.0137633	15.69	1.633	1.195	1.337	0.71	0.26	0.42	85.6	114.4	36.57	22.25	54.9	117.5	84.6	89.6	140.4	113.1
High	Master Protein	EHI_200080A-p1	transcript=EHI_200080A | gene=EHI_200080 | organism=Entamoeba_histolytica_HM-1:IMSS | gene_product=purine nucleoside phosphorylase, putative | transcript_product=purine nucleoside phosphorylase, putative | location=DS571332:23551-24507(-) | protein_length=318 | sequence_SO=supercontig | SO=protein_coding	0	60.174	29	7	84	7	1	318	34.7	5.92	185.75	7	0	1.242	0.31	0.014343	9.09	1.166	1.242	1.547	0.22	0.31	0.63	89.2	110.8	53.33	45.14	120	112.6	34.4	140	139.9	53.1
High	Master Protein	EHI_197480A-p1	transcript=EHI_197480A | gene=EHI_197480 | organism=Entamoeba_histolytica_HM-1:IMSS | gene_product=actophorin, putative | transcript_product=actophorin, putative | location=DS571157:135658-136074(+) | protein_length=138 | sequence_SO=supercontig | SO=protein_coding	0	44.157	38	5	123	5	1	138	15.7	5.39	307.83	5	0	1.451	0.54	0.014575	4.57	1.451	1.33	1.496	0.54	0.41	0.58	82	118	29.02	25.21	92.8	100.5	55.5	134.6	133.6	83
High	Master Protein	EHI_139960A-p1	transcript=EHI_139960A | gene=EHI_139960 | organism=Entamoeba_histolytica_HM-1:IMSS | gene_product=Rap/Ran GTPase activating protein, putative | transcript_product=Rap/Ran GTPase activating protein, putative | location=DS571389:7906-11994(-) | protein_length=1362 | sequence_SO=supercontig | SO=protein_coding	0	6.085	1	1	7	1	1	1362	158.2	5.17	13.38	1	0	0.797	-0.33	0.0148672	6.48	0.934	0.797	0.742	-0.1	-0.33	-0.43	111.3	88.7	57.19	69.52	178.4	74	70	166.7	59	51.9
High	Master Protein	EHI_055990A-p1	transcript=EHI_055990A | gene=EHI_055990 | organism=Entamoeba_histolytica_HM-1:IMSS | gene_product=SH2-protein kinase domain containing protein | transcript_product=SH2-protein kinase domain containing protein | location=DS571322:28837-30324(+) | protein_length=495 | sequence_SO=supercontig | SO=protein_coding	0	16.008	13	5	8	5	1	495	55.6	6.48	14.3	5	0	2.124	1.09	0.014975	38.29	15.098	2.124	1.575	3.92	1.09	0.66	64	136	93.47	34.61	6.7	56.8	122	101.5	120.7	192.2
High	Master Protein	EHI_102270A-p1	transcript=EHI_102270A | gene=EHI_102270 | organism=Entamoeba_histolytica_HM-1:IMSS | gene_product=heat shock protein 90, putative | transcript_product=heat shock protein 90, putative | location=DS571814:149-2305(+) | protein_length=718 | sequence_SO=supercontig | SO=protein_coding	0	235.527	31	26	352	26	1	718	82.9	5.03	974.07	26	0	0.719	-0.48	0.015236	2.82	0.719	0.689	0.746	-0.48	-0.54	-0.42	116.3	83.7	12.01	8.33	119.2	129	101.4	85.7	89	75.6
Medium	Master Protein	EHI_174670A-p1	transcript=EHI_174670A | gene=EHI_174670 | organism=Entamoeba_histolytica_HM-1:IMSS | gene_product=proteasome subunit beta type 1, putative | transcript_product=proteasome subunit beta type 1, putative | location=DS571189:25818-26597(+) | protein_length=226 | sequence_SO=supercontig | SO=protein_coding	0.025	1.876	4	1	1	1	1	226	25.5	5.95	0	1	0	0.846	-0.24	0.0152996	7.44	0.687	0.846	0.905	-0.54	-0.24	-0.14	108.3	91.7	35.3	45.77	66	120	140.3	45.3	101.5	127
High	Master Protein	EHI_108500A-p1	transcript=EHI_108500A | gene=EHI_108500 | organism=Entamoeba_histolytica_HM-1:IMSS | gene_product=40S ribosomal protein S23, putative | transcript_product=40S ribosomal protein S23, putative | location=DS571425:18162-18587(-) | protein_length=141 | sequence_SO=supercontig | SO=protein_coding	0	10.702	22	2	11	2	1	141	15.7	10.67	29.07	2	0	2.287	1.19	0.0155158	30.59	3.243	2.287	1.815	1.7	1.19	0.86	68	132	28.94	9.98	40.4	68.1	72.8	131	155.7	132.1
High	Master Protein	EHI_186770A-p1	transcript=EHI_186770A | gene=EHI_186770 | organism=Entamoeba_histolytica_HM-1:IMSS | gene_product=actin-binding protein, cofilin/tropomyosin family | transcript_product=actin-binding protein, cofilin/tropomyosin family | location=DS571159:37105-38136(+) | protein_length=343 | sequence_SO=supercontig | SO=protein_coding	0	50.766	24	9	66	9	1	343	38.3	5.34	180.51	9	0	0.663	-0.59	0.0158988	5.31	0.773	0.663	0.609	-0.37	-0.59	-0.72	119.2	80.8	8.19	18.24	122.9	125.7	107.6	95	83.3	65.5
High	Master Protein	EHI_148320A-p1	transcript=EHI_148320A | gene=EHI_148320 | organism=Entamoeba_histolytica_HM-1:IMSS | gene_product=40S ribosomal protein S3, putative | transcript_product=40S ribosomal protein S3, putative | location=DS571146:57842-58576(-) | protein_length=244 | sequence_SO=supercontig | SO=protein_coding	0	20.236	23	6	40	6	1	244	26.9	9.85	82.32	6	0	0.817	-0.29	0.0161565	12.51	0.817	0.92	0.502	-0.29	-0.12	-0.99	110.1	89.9	60.91	75.97	117.1	171.1	39	95.7	157.5	19.6
High	Master Protein	EHI_198930A-p1	transcript=EHI_198930A | gene=EHI_198930 | organism=Entamoeba_histolytica_HM-1:IMSS | gene_product=Actin, putative | transcript_product=Actin, putative | location=DS571165:73931-75181(+) | protein_length=416 | sequence_SO=supercontig | SO=protein_coding	0	82.551	31	12	196	12	1	416	46.9	5.52	459.95	12	0	0.77	-0.38	0.0163614	1.95	0.838	0.753	0.77	-0.25	-0.41	-0.38	114.1	85.9	17.56	20.95	126	119.9	89.4	105.6	90.3	68.8
High	Master Protein	EHI_069060A-p1	transcript=EHI_069060A | gene=EHI_069060 | organism=Entamoeba_histolytica_HM-1:IMSS | gene_product=LIM zinc finger domain containing protein | transcript_product=LIM zinc finger domain containing protein | location=DS571164:9650-10003(+) | protein_length=117 | sequence_SO=supercontig | SO=protein_coding	0	98.79	68	7	227	7	1	117	13.3	5.39	802.59	7	0	0.874	-0.19	0.0165726	5.03	0.874	0.801	0.913	-0.19	-0.32	-0.13	106.7	93.3	20.45	26.6	102.9	87.4	130.5	90	70	119.2
High	Master Protein	EHI_072110A-p1	transcript=EHI_072110A | gene=EHI_072110 | organism=Entamoeba_histolytica_HM-1:IMSS | gene_product=RasGEF domain containing protein | transcript_product=RasGEF domain containing protein | location=DS571289:29845-32529(+) | protein_length=894 | sequence_SO=supercontig | SO=protein_coding	0.008	2.617	1	1	1	1	1	894	102.9	8.05	1.83	1	0	0.711	-0.49	0.0166455	10.82	0.818	0.608	0.711	-0.29	-0.72	-0.49	116.9	83.1	46.29	57.45	162.5	57.6	123.9	132.9	35	88.1
High	Master Protein	EHI_197160A-p1	transcript=EHI_197160A | gene=EHI_197160 | organism=Entamoeba_histolytica_HM-1:IMSS | gene_product=sulfate adenylyltransferase, putative | transcript_product=sulfate adenylyltransferase, putative | location=DS571157:64378-65649(+) | protein_length=423 | sequence_SO=supercontig | SO=protein_coding	0	89.376	25	11	168	11	1	423	47.9	9.07	436.55	11	0	0.634	-0.66	0.0169049	1.4	0.475	0.634	0.648	-1.07	-0.66	-0.62	122.2	77.8	3	17.07	125.2	130.3	122.9	59.4	82.5	79.7
High	Master Protein	EHI_056100A-p1	transcript=EHI_056100A | gene=EHI_056100 | organism=Entamoeba_histolytica_HM-1:IMSS | gene_product=Rab family GTPase | transcript_product=Rab family GTPase | location=DS571372:3775-4474(-) | protein_length=213 | sequence_SO=supercontig | SO=protein_coding	0.001	4.705	9	2	13	1	1	213	24.2	5.31	13.7	2	0	0.512	-0.97	0.0173145	2.26	0.558	0.512	0.482	-0.84	-0.97	-1.05	132.3	67.7	27.94	33.25	155.1	149.8	89.1	86.5	76.7	42.9
High	Master Protein	EHI_134640A-p1	transcript=EHI_134640A | gene=EHI_134640 | organism=Entamoeba_histolytica_HM-1:IMSS | gene_product=acetyltransferase, putative | transcript_product=acetyltransferase, putative | location=DS571193:38597-39205(+) | protein_length=202 | sequence_SO=supercontig | SO=protein_coding	0	79.33	45	7	140	1	1	202	22.1	5.78	321.83	7	6	1.114	0.16	0.0173837	0.43	1.114	1.118	1.1	0.16	0.16	0.14	94.4	105.6	15.63	16.38	103.8	102.7	77.6	115.7	114.8	85.4
High	Master Protein	EHI_167300A-p1	transcript=EHI_167300A | gene=EHI_167300 | organism=Entamoeba_histolytica_HM-1:IMSS | gene_product=grainin 1 | transcript_product=grainin 1 | location=DS571473:6826-7473(-) | protein_length=215 | sequence_SO=supercontig | SO=protein_coding	0	120.713	60	15	354	1	1	215	24.3	6.77	1018.6	15	0	0.669	-0.58	0.0178895	0.04	0.735	0.668	0.669	-0.44	-0.58	-0.58	119.9	80.1	28.28	32.08	143.8	129.8	80.3	105.7	86.7	53.7
High	Master Protein	EHI_030750A-p1	transcript=EHI_030750A | gene=EHI_030750 | organism=Entamoeba_histolytica_HM-1:IMSS | gene_product=hypothetical protein | transcript_product=hypothetical protein | location=DS571208:10229-13690(+) | protein_length=1153 | sequence_SO=supercontig | SO=protein_coding	0	476.975	46	45	833	12	1	1153	131	6.47	2706.13	45	36	1.119	0.16	0.0185945	2.9	1.119	1.166	1.097	0.16	0.22	0.13	94.4	105.6	44.99	42.35	71.8	68	143.3	80.3	79.3	157.3
High	Master Protein	EHI_126550A-p1	transcript=EHI_126550A | gene=EHI_126550 | organism=Entamoeba_histolytica_HM-1:IMSS | gene_product=AIG1 family protein, putative | transcript_product=AIG1 family protein, putative | location=DS571511:9112-9681(+) | protein_length=189 | sequence_SO=supercontig | SO=protein_coding	0	8.965	16	2	6	1	1	189	21.3	8.78	13.23	2	0	0.318	-1.65	0.020262	2.29	0.318	0.27	0.56	-1.65	-1.89	-0.84	156.2	43.8	7.42	44.18	132.1	151.3	149.9	42	40.8	83.9
High	Master Protein	EHI_166800A-p1	transcript=EHI_166800A | gene=EHI_166800 | organism=Entamoeba_histolytica_HM-1:IMSS | gene_product=ubiquitin, putative | transcript_product=ubiquitin, putative | location=DS571177:7449-7742(-) | protein_length=97 | sequence_SO=supercontig | SO=protein_coding	0	50.159	44	4	205	4	1	97	11.1	9.63	486.63	4	0	1.197	0.26	0.0208733	2.01	1.197	1.181	1.494	0.26	0.24	0.58	91.7	108.3	31.8	22.09	113.4	94.5	58	135.8	111.6	86.6
High	Master Protein	EHI_011270A-p1	transcript=EHI_011270A | gene=EHI_011270 | organism=Entamoeba_histolytica_HM-1:IMSS | gene_product=hypothetical protein, conserved | transcript_product=hypothetical protein, conserved | location=DS571324:26317-28734(+) | protein_length=805 | sequence_SO=supercontig | SO=protein_coding	0	37.973	19	10	43	10	1	805	93.4	5.58	93	10	0	0.592	-0.76	0.0213266	3.05	0.627	0.592	0.507	-0.67	-0.76	-0.98	125.6	74.4	36.87	44.77	163	140.5	73.8	102.1	83.2	37.5
High	Master Protein	EHI_074090A-p1	transcript=EHI_074090A | gene=EHI_074090 | organism=Entamoeba_histolytica_HM-1:IMSS | gene_product=40S ribosomal protein S14, putative | transcript_product=40S ribosomal protein S14, putative | location=DS571232:32314-32827(+) | protein_length=146 | sequence_SO=supercontig | SO=protein_coding	0	59.488	41	7	64	7	1	146	15.6	10.1	207.51	7	0	0.849	-0.24	0.0213456	2.59	0.909	0.829	0.849	-0.14	-0.27	-0.24	109.4	90.6	19.65	23.53	127.6	108.3	85.6	116	89.8	72.7
High	Master Protein	EHI_098780A-p1	transcript=EHI_098780A | gene=EHI_098780 | organism=Entamoeba_histolytica_HM-1:IMSS | gene_product=ribosomal protein L10, putative | transcript_product=ribosomal protein L10, putative | location=DS571349:10806-11438(+) | protein_length=210 | sequence_SO=supercontig | SO=protein_coding	0	39.359	29	8	48	8	1	210	23.8	9.98	62.45	8	0	0.645	-0.63	0.021546	4.5	0.714	0.645	0.598	-0.49	-0.63	-0.74	118.2	81.8	18.33	18.51	106.7	146.7	110	76.2	94.6	65.8
Medium	Master Protein	EHI_009410A-p1	transcript=EHI_009410A | gene=EHI_009410 | organism=Entamoeba_histolytica_HM-1:IMSS | gene_product=hypothetical protein, conserved | transcript_product=hypothetical protein, conserved | location=DS571184:17113-19023(+) | protein_length=601 | sequence_SO=supercontig | SO=protein_coding	0.02	1.968	2	1	3	1	1	601	67.7	5.5	6.7	1	0	0.688	-0.54	0.02189	0.06	0.757	0.688	0.687	-0.4	-0.54	-0.54	118.5	81.5	39.47	45.13	165.8	107.6	75.3	125.5	74	51.8
High	Master Protein	EHI_067530A-p1	transcript=EHI_067530A | gene=EHI_067530 | organism=Entamoeba_histolytica_HM-1:IMSS | gene_product=40S ribosomal protein S7, putative | transcript_product=40S ribosomal protein S7, putative | location=DS571402:8469-9074(-) | protein_length=201 | sequence_SO=supercontig | SO=protein_coding	0	21.438	23	4	21	3	1	201	21.9	10.18	58.16	4	0	0.758	-0.4	0.0221703	7.51	0.825	0.758	0.438	-0.28	-0.4	-1.19	109.6	90.4	35.58	55.08	130.9	148.5	69.6	107.9	112.5	30.5
High	Master Protein	EHI_117690A-p1	transcript=EHI_117690A | gene=EHI_117690 | organism=Entamoeba_histolytica_HM-1:IMSS | gene_product=hypothetical protein | transcript_product=hypothetical protein | location=DS571293:32383-32842(+) | protein_length=126 | sequence_SO=supercontig | SO=protein_coding	0	14.742	40	5	7	5	1	126	14.8	5.53	14.28	5	0	1.725	0.79	0.0225778	20.39	1.488	2.558	1.725	0.57	1.36	0.79	80.4	119.6	47.25	32.48	86.3	33.5	97.7	128.4	85.7	168.5
High	Master Protein	EHI_187800A-p1	transcript=EHI_187800A | gene=EHI_187800 | organism=Entamoeba_histolytica_HM-1:IMSS | gene_product=hypothetical protein, conserved | transcript_product=hypothetical protein, conserved | location=DS571404:20104-21627(+) | protein_length=508 | sequence_SO=supercontig | SO=protein_coding	0	21.074	7	2	28	2	1	508	57.1	5.21	98.53	2	0	0.541	-0.89	0.0227143	4.73	0.482	0.541	0.932	-1.05	-0.89	-0.1	134.9	65.1	107.22	132.53	48.8	35	245.2	23.5	19	228.5
High	Master Protein	EHI_110530A-p1	transcript=EHI_110530A | gene=EHI_110530 | organism=Entamoeba_histolytica_HM-1:IMSS | gene_product=hypothetical protein | transcript_product=hypothetical protein | location=DS571151:89588-91072(+) | protein_length=494 | sequence_SO=supercontig | SO=protein_coding	0	7.806	4	2	11	2	1	494	57.8	5.14	14.76	2	0	1.235	0.3	0.0227905	0.82	1.135	1.242	1.235	0.18	0.31	0.3	93.3	106.7	8.89	7.44	95.9	81.5	95.1	108.8	101.2	117.5
High	Master Protein	EHI_158240A-p1	transcript=EHI_158240A | gene=EHI_158240 | organism=Entamoeba_histolytica_HM-1:IMSS | gene_product=fatty acid elongase, putative | transcript_product=fatty acid elongase, putative | location=DS571223:42781-44268(+) | protein_length=495 | sequence_SO=supercontig | SO=protein_coding	0	58.633	25	10	73	10	1	495	56.5	8.46	214.67	10	0	1.231	0.3	0.0228893	3.72	1.287	1.2	1.231	0.36	0.26	0.3	87.5	112.5	23.68	23.44	78.8	75.5	113.7	101.5	90.6	140
High	Master Protein	EHI_140650A-p1	transcript=EHI_140650A | gene=EHI_140650 | organism=Entamoeba_histolytica_HM-1:IMSS | gene_product=putative transcription enhancer protein | transcript_product=putative transcription enhancer protein | location=DS571243:27440-30967(+) | protein_length=1175 | sequence_SO=supercontig | SO=protein_coding	0	39.101	8	6	60	6	1	1175	132.1	5.36	159.37	6	0	0.643	-0.64	0.0233541	7.41	0.565	0.643	0.814	-0.82	-0.64	-0.3	127.8	72.2	36.75	55.18	106.6	81.1	165.4	60.3	52.1	134.6
High	Master Protein	EHI_099700A-p1	transcript=EHI_099700A | gene=EHI_099700 | organism=Entamoeba_histolytica_HM-1:IMSS | gene_product=NAD(FAD)-dependent dehydrogenase, putative | transcript_product=NAD(FAD)-dependent dehydrogenase, putative | location=DS571299:9973-13173(+) | protein_length=1066 | sequence_SO=supercontig | SO=protein_coding	0	351.959	38	36	468	36	1	1066	116.1	6.95	1285.53	36	0	0.923	-0.12	0.023548	1.27	0.877	0.932	0.923	-0.19	-0.1	-0.12	104	96	6.72	9.61	98.5	112.3	103.1	86.3	104.6	95.2
High	Master Protein	EHI_157260A-p1	transcript=EHI_157260A | gene=EHI_157260 | organism=Entamoeba_histolytica_HM-1:IMSS | gene_product=AIG1 family protein, putative | transcript_product=AIG1 family protein, putative | location=DS571979:3-539(-) | protein_length=179 | sequence_SO=supercontig | SO=protein_coding	0.006	3.192	6	1	7	1	1	179	20.7	7.3	17.01	1	0	0.662	-0.59	0.0240485	19.36	0.662	0.192	0.86	-0.59	-2.38	-0.22	120.3	79.7	85.32	118.72	68.1	50	229.7	45.1	9.6	197.4
High	Master Protein	EHI_120900A-p1	transcript=EHI_120900A | gene=EHI_120900 | organism=Entamoeba_histolytica_HM-1:IMSS | gene_product=calcium-binding protein 1 (EhCBP1) | transcript_product=calcium-binding protein 1 (EhCBP1) | location=DS571336:14660-15064(+) | protein_length=134 | sequence_SO=supercontig | SO=protein_coding	0	53.217	61	8	62	7	1	134	14.9	4.7	149.17	8	0	1.734	0.79	0.0245315	2.18	1.734	1.76	1.691	0.79	0.82	0.76	72.5	127.5	25.37	26.28	92.6	71.5	55.6	160.6	125.8	94
High	Master Protein	EHI_000440A-p1	transcript=EHI_000440A | gene=EHI_000440 | organism=Entamoeba_histolytica_HM-1:IMSS | gene_product=UDP-glucose pyrophosphorylase, putative | transcript_product=UDP-glucose pyrophosphorylase, putative | location=DS571186:17052-18476(-) | protein_length=474 | sequence_SO=supercontig | SO=protein_coding	0	67.612	25	10	92	10	1	474	53.9	6.65	167.69	10	0	0.697	-0.52	0.0250524	2.52	0.798	0.673	0.697	-0.32	-0.57	-0.52	119.6	80.4	23.44	29.06	135.2	127.3	84.8	108	85.6	59.1
High	Master Protein	EHI_129770A-p1	transcript=EHI_129770A | gene=EHI_129770 | organism=Entamoeba_histolytica_HM-1:IMSS | gene_product=Eukaryotic translation initiation factor eIF-5 | transcript_product=Eukaryotic translation initiation factor eIF-5 | location=DS571283:3925-4974(+) | protein_length=349 | sequence_SO=supercontig | SO=protein_coding	0	15.249	17	4	11	4	1	349	40.5	5.1	20.68	4	0	2.015	1.01	0.0253036	26.3	2.373	2.015	1.306	1.25	1.01	0.38	66.3	133.7	53.65	23	40.4	63.7	117.8	96	128.3	153.8
High	Master Protein	EHI_048310A-p1	transcript=EHI_048310A | gene=EHI_048310 | organism=Entamoeba_histolytica_HM-1:IMSS | gene_product=protein transport protein Sec24, putative | transcript_product=protein transport protein Sec24, putative | location=DS571256:45370-48000(+) | protein_length=876 | sequence_SO=supercontig | SO=protein_coding	0	78.123	14	9	66	9	1	876	98	5.99	177.1	9	0	0.662	-0.59	0.0253928	9.73	0.662	0.762	0.498	-0.59	-0.39	-1	113.5	86.5	36.27	47.85	156.6	131.7	71.9	103.7	100.3	35.8
High	Master Protein	EHI_098280A-p1	transcript=EHI_098280A | gene=EHI_098280 | organism=Entamoeba_histolytica_HM-1:IMSS | gene_product=14-3-3 protein 2 | transcript_product=14-3-3 protein 2 | location=DS571169:23201-23917(-) | protein_length=238 | sequence_SO=supercontig | SO=protein_coding	0	126.378	65	18	367	12	1	238	27.5	4.88	1136.61	18	1	0.976	-0.04	0.0256248	0.63	0.98	0.976	0.957	-0.03	-0.04	-0.06	101.2	98.8	31.21	32.14	137.9	83.5	82.7	135.2	81.5	79.2
High	Master Protein	EHI_130700A-p1	transcript=EHI_130700A | gene=EHI_130700 | organism=Entamoeba_histolytica_HM-1:IMSS | gene_product=enolase, putative | transcript_product=enolase, putative | location=DS571170:15066-16376(-) | protein_length=436 | sequence_SO=supercontig | SO=protein_coding	0	442.488	63	22	1339	22	1	436	47.3	6.21	4871.15	22	0	1.16	0.21	0.0258467	1.81	1.146	1.189	1.16	0.2	0.25	0.21	93.2	106.8	17.44	18.72	94.1	107.5	75.4	107.8	127.8	87.5
High	Master Protein	EHI_189930A-p1	transcript=EHI_189930A | gene=EHI_189930 | organism=Entamoeba_histolytica_HM-1:IMSS | gene_product=hypothetical protein | transcript_product=hypothetical protein | location=DS571315:20161-20829(+) | protein_length=222 | sequence_SO=supercontig | SO=protein_coding	0	97.269	48	10	187	10	1	222	25.2	8.82	524.53	10	0	1.18	0.24	0.0258747	1.95	1.18	1.25	1.164	0.24	0.32	0.22	90.3	109.7	9.52	11.74	97.3	94.5	81.1	114.8	118	94.4
High	Master Protein	EHI_027610A-p1	transcript=EHI_027610A | gene=EHI_027610 | organism=Entamoeba_histolytica_HM-1:IMSS | gene_product=hypothetical protein | transcript_product=hypothetical protein | location=DS571215:26312-26614(+) | protein_length=79 | sequence_SO=supercontig | SO=protein_coding	0	23.192	41	3	44	3	1	79	9.3	8.56	62.08	3	0	0.462	-1.11	0.0266363	9.31	0.327	0.462	0.651	-1.61	-1.11	-0.62	147.2	52.8	22.16	52.89	134.1	104.1	163.4	43.8	48.1	106.4
High	Master Protein	EHI_005100A-p1	transcript=EHI_005100A | gene=EHI_005100 | organism=Entamoeba_histolytica_HM-1:IMSS | gene_product=eukaryotic translation initiation factor 2 alpha subunit, putative | transcript_product=eukaryotic translation initiation factor 2 alpha subunit, putative | location=DS571195:63833-64732(+) | protein_length=299 | sequence_SO=supercontig | SO=protein_coding	0.003	3.508	4	1	4	1	1	299	33.5	5.17	4.75	1	0	0.281	-1.83	0.0266603	1.64	0.241	0.718	0.281	-2.05	-0.48	-1.83	156.2	43.8	28.81	90.41	102	179.6	128.8	24.6	128.9	36.2
High	Master Protein	EHI_098800A-p1	transcript=EHI_098800A | gene=EHI_098800 | organism=Entamoeba_histolytica_HM-1:IMSS | gene_product=hypothetical protein, conserved | transcript_product=hypothetical protein, conserved | location=DS571349:12570-13667(-) | protein_length=365 | sequence_SO=supercontig | SO=protein_coding	0	166.03	50	16	283	16	1	365	40.9	6.44	707.09	16	0	0.921	-0.12	0.0268993	3.08	0.891	0.921	0.943	-0.17	-0.12	-0.08	105.8	94.2	10.53	12.55	102.2	94.4	116	91	86.9	109.5
High	Master Protein	EHI_117960A-p1	transcript=EHI_117960A | gene=EHI_117960 | organism=Entamoeba_histolytica_HM-1:IMSS | gene_product=Rab family GTPase | transcript_product=Rab family GTPase | location=DS571183:27760-28424(-) | protein_length=196 | sequence_SO=supercontig | SO=protein_coding	0	22.531	20	3	16	3	1	196	21.3	7.74	41.78	3	0	0.672	-0.57	0.027637	4.34	0.626	0.672	0.716	-0.67	-0.57	-0.48	123	77	20.65	17.87	125.9	141.2	92.7	78.9	94.9	66.4
High	Master Protein	EHI_096340A-p1	transcript=EHI_096340A | gene=EHI_096340 | organism=Entamoeba_histolytica_HM-1:IMSS | gene_product=hypothetical protein | transcript_product=hypothetical protein | location=DS571163:31492-32583(+) | protein_length=363 | sequence_SO=supercontig | SO=protein_coding	0.006	3.194	6	2	3	2	1	363	40.4	10.14	6.32	2	0	1.136	0.18	0.0277834	0.84	1.244	1.129	1.136	0.32	0.18	0.18	93.3	106.7	9.92	6.59	83.8	91.2	102	104.2	103	115.8
High	Master Protein	EHI_130960A-p1	transcript=EHI_130960A | gene=EHI_130960 | organism=Entamoeba_histolytica_HM-1:IMSS | gene_product=purine nucleoside phosphorylase, putative | transcript_product=purine nucleoside phosphorylase, putative | location=DS571170:45273-45989(-) | protein_length=238 | sequence_SO=supercontig | SO=protein_coding	0	105.782	44	8	215	2	1	238	26.3	6.89	872.79	8	6	1.267	0.34	0.0282687	2.09	1.155	1.285	1.267	0.21	0.36	0.34	89.1	110.9	3.4	6.43	89.3	86.5	92.6	103.1	111.2	117.3
High	Master Protein	EHI_083620A-p1	transcript=EHI_083620A | gene=EHI_083620 | organism=Entamoeba_histolytica_HM-1:IMSS | gene_product=hypothetical protein | transcript_product=hypothetical protein | location=DS571388:7731-12692(+) | protein_length=1653 | sequence_SO=supercontig | SO=protein_coding	0	475.903	31	51	667	51	1	1653	185	5.12	1851.98	51	0	0.838	-0.25	0.0286938	1.42	0.838	0.772	0.849	-0.25	-0.37	-0.24	108.8	91.2	6.46	1.58	108.1	117.9	104	90.6	91	88.4
High	Master Protein	EHI_000730A-p1	transcript=EHI_000730A | gene=EHI_000730 | organism=Entamoeba_histolytica_HM-1:IMSS | gene_product=pyrophosphate-dependent phosphofructokinase | transcript_product=pyrophosphate-dependent phosphofructokinase | location=DS571186:73272-74912(-) | protein_length=546 | sequence_SO=supercontig | SO=protein_coding	0	166.315	38	16	190	16	1	546	60.1	6.79	557.58	16	0	0.933	-0.1	0.0290633	2.72	0.882	0.933	0.952	-0.18	-0.1	-0.07	104.4	95.6	34.19	37.37	84	82.5	144.7	74.1	76.9	137.8
High	Master Protein	EHI_004640A-p1	transcript=EHI_004640A | gene=EHI_004640 | organism=Entamoeba_histolytica_HM-1:IMSS | gene_product=vesicle-fusing ATPase, putative | transcript_product=vesicle-fusing ATPase, putative | location=DS571181:86315-88525(+) | protein_length=736 | sequence_SO=supercontig | SO=protein_coding	0	24.519	10	6	34	6	1	736	82.6	6.46	54.15	6	0	3.26	1.7	0.0293305	1.33	3.289	3.26	1.522	1.72	1.7	0.61	46.9	153.1	59.11	13.72	35.9	44.4	101.9	118	144.8	155
High	Master Protein	EHI_096790A-p1	transcript=EHI_096790A | gene=EHI_096790 | organism=Entamoeba_histolytica_HM-1:IMSS | gene_product=hypothetical protein, conserved | transcript_product=hypothetical protein, conserved | location=DS571163:116908-117699(-) | protein_length=263 | sequence_SO=supercontig | SO=protein_coding	0	44.792	40	7	49	6	1	263	29.1	5.14	151.93	7	1	0.744	-0.43	0.0295043	2.67	0.744	0.595	0.768	-0.43	-0.75	-0.38	116.8	83.2	22.46	29.13	147.3	106.1	98.3	109.6	63.1	75.6
High	Master Protein	EHI_104630A-p1	transcript=EHI_104630A | gene=EHI_104630 | organism=Entamoeba_histolytica_HM-1:IMSS | gene_product=filamin 2, putative | transcript_product=filamin 2, putative | location=DS571185:65683-68256(-) | protein_length=857 | sequence_SO=supercontig | SO=protein_coding	0	346.271	43	39	610	39	1	857	95.3	5.06	1725.38	39	0	0.677	-0.56	0.02971	0.79	0.677	0.669	0.81	-0.56	-0.58	-0.3	117.9	82.1	3.48	7.87	120.3	117	112.2	81.4	78.2	90.9
High	Master Protein	EHI_047730A-p1	transcript=EHI_047730A | gene=EHI_047730 | organism=Entamoeba_histolytica_HM-1:IMSS | gene_product=glucose-6-phosphate isomerase, putative | transcript_product=glucose-6-phosphate isomerase, putative | location=DS571341:13347-14987(+) | protein_length=546 | sequence_SO=supercontig | SO=protein_coding	0	152.899	38	16	168	16	1	546	61.3	7.33	508.19	16	0	1.43	0.52	0.0300315	7.35	1.264	1.501	1.43	0.34	0.59	0.52	86.3	113.7	14.22	15.44	82.3	72.2	95.9	104	108.4	137.1
Medium	Master Protein	EHI_156430A-p1	transcript=EHI_156430A | gene=EHI_156430 | organism=Entamoeba_histolytica_HM-1:IMSS | gene_product=NUF1 protein, putative | transcript_product=NUF1 protein, putative | location=DS571257:43001-43345(+) | protein_length=114 | sequence_SO=supercontig | SO=protein_coding	0.014	2.106	9	1	2	1	1	114	13.4	5.3	2.6	1	0	0.204	-2.29	0.0314239	0.36	0.192	0.204	0.411	-2.38	-2.29	-1.28	160	40	18.23	33	191.7	147.8	137.1	36.9	30.2	56.3
High	Master Protein	EHI_070760A-p1	transcript=EHI_070760A | gene=EHI_070760 | organism=Entamoeba_histolytica_HM-1:IMSS | gene_product=Ras guanine nucleotide exchange factor, putative | transcript_product=Ras guanine nucleotide exchange factor, putative | location=DS571284:27296-29047(-) | protein_length=583 | sequence_SO=supercontig | SO=protein_coding	0	10.275	4	2	7	2	1	583	67.7	4.98	21.54	2	0	4.318	2.11	0.0317707	79.58	29.399	4.318	2	4.88	2.11	1	26	174	125.06	43.23	4.9	21.5	112.3	143.8	92.9	224.7
High	Master Protein	EHI_050940A-p1	transcript=EHI_050940A | gene=EHI_050940 | organism=Entamoeba_histolytica_HM-1:IMSS | gene_product=2,3-bisphosphoglycerate-independent phosphoglycerate mutase, putative | transcript_product=2,3-bisphosphoglycerate-independent phosphoglycerate mutase, putative | location=DS571149:146697-148364(-) | protein_length=555 | sequence_SO=supercontig | SO=protein_coding	0	359.373	63	33	665	33	1	555	61.8	6.24	1834.03	33	0	0.864	-0.21	0.0318392	2.37	0.913	0.864	0.845	-0.13	-0.21	-0.24	106.2	93.8	9.76	8.85	99.2	118.7	102.5	90.6	102.5	86.6
High	Master Protein	EHI_021510A-p1	transcript=EHI_021510A | gene=EHI_021510 | organism=Entamoeba_histolytica_HM-1:IMSS | gene_product=hypothetical protein, conserved | transcript_product=hypothetical protein, conserved | location=DS571194:64052-65584(+) | protein_length=510 | sequence_SO=supercontig | SO=protein_coding	0	24.099	10	4	24	4	1	510	57.8	4.46	69.59	4	0	0.782	-0.35	0.0323273	0.31	0.782	0.898	0.779	-0.35	-0.16	-0.36	112.2	87.8	8.34	16.65	107.6	119.7	101.8	84.2	107.4	79.3
High	Master Protein	EHI_035650A-p1	transcript=EHI_035650A | gene=EHI_035650 | organism=Entamoeba_histolytica_HM-1:IMSS | gene_product=ribose-phosphate pyrophosphokinase, putative | transcript_product=ribose-phosphate pyrophosphokinase, putative | location=DS571174:62092-63090(-) | protein_length=332 | sequence_SO=supercontig | SO=protein_coding	0	9.59	11	3	16	3	1	332	36.6	6.19	33.99	3	0	0.617	-0.7	0.0327598	5.08	0.561	0.617	0.848	-0.83	-0.7	-0.24	123.7	76.3	90.99	109.36	41.8	66.5	231.2	23.4	41	196
High	Master Protein	EHI_045300A-p1	transcript=EHI_045300A | gene=EHI_045300 | organism=Entamoeba_histolytica_HM-1:IMSS | gene_product=60S ribosomal protein L6, putative | transcript_product=60S ribosomal protein L6, putative | location=DS571147:127516-128130(+) | protein_length=204 | sequence_SO=supercontig | SO=protein_coding	0	26.251	25	6	44	6	1	204	22.9	9.91	79.25	6	0	0.854	-0.23	0.0327696	6.08	0.912	0.806	0.854	-0.13	-0.31	-0.23	110.7	89.3	24.52	29.56	135.2	103.9	82.9	123.4	83.8	70.8
High	Master Protein	EHI_011850A-p1	transcript=EHI_011850A | gene=EHI_011850 | organism=Entamoeba_histolytica_HM-1:IMSS | gene_product=hypothetical protein | transcript_product=hypothetical protein | location=DS571148:19124-20321(-) | protein_length=336 | sequence_SO=supercontig | SO=protein_coding	0	9.403	4	2	7	2	1	336	38.5	4.83	20.74	2	0	0.377	-1.41	0.0331395	0.25	0.373	0.377	0.825	-1.42	-1.41	-0.28	145.7	54.3	70.02	112.21	95	53.1	217.2	35.4	20	179.2
High	Master Protein	EHI_123280A-p1	transcript=EHI_123280A | gene=EHI_123280 | organism=Entamoeba_histolytica_HM-1:IMSS | gene_product=hypothetical protein | transcript_product=hypothetical protein | location=DS571488:10133-11200(-) | protein_length=355 | sequence_SO=supercontig | SO=protein_coding	0	64.343	26	6	59	6	1	355	41.1	7.4	185.65	6	0	1.192	0.25	0.0331512	7.61	1.253	1.192	1.087	0.33	0.25	0.12	88.8	111.2	76.63	69.54	62.3	42.7	175.4	78.1	50.9	190.6
High	Master Protein	EHI_158220A-p1	transcript=EHI_158220A | gene=EHI_158220 | organism=Entamoeba_histolytica_HM-1:IMSS | gene_product=hypothetical protein | transcript_product=hypothetical protein | location=DS571223:38750-39865(-) | protein_length=371 | sequence_SO=supercontig | SO=protein_coding	0	48.623	30	9	48	9	1	371	42.2	8.06	129.62	9	0	2.053	1.04	0.0338434	22.04	1.671	2.053	2.358	0.74	1.04	1.24	59.6	140.4	57.05	41.97	112.1	37.4	55.5	187.3	76.8	130.8
High	Master Protein	EHI_008090A-p1	transcript=EHI_008090A | gene=EHI_008090 | organism=Entamoeba_histolytica_HM-1:IMSS | gene_product=hypothetical protein, conserved domain containing | transcript_product=hypothetical protein, conserved domain containing | location=DS571178:65771-67269(+) | protein_length=482 | sequence_SO=supercontig | SO=protein_coding	0	38.707	13	6	42	6	1	482	54	6.1	86.99	6	0	0.165	-2.6	0.033857	0.92	0.165	0.127	0.843	-2.6	-2.98	-0.25	171.7	28.3	66.29	145.06	83	75.7	226.8	13.7	9.6	191.2
High	Master Protein	EHI_022130A-p1	transcript=EHI_022130A | gene=EHI_022130 | organism=Entamoeba_histolytica_HM-1:IMSS | gene_product=hypothetical protein, conserved | transcript_product=hypothetical protein, conserved | location=DS571515:8523-10364(+) | protein_length=613 | sequence_SO=supercontig | SO=protein_coding	0	35.957	10	8	32	8	1	613	70.7	9.85	76.13	8	0	1.169	0.23	0.0339714	2.6	1.126	1.19	1.169	0.17	0.25	0.23	92.2	107.8	40.72	39.13	118.4	49.4	110.6	133.4	58.8	129.4
High	Master Protein	EHI_187280A-p1	transcript=EHI_187280A | gene=EHI_187280 | organism=Entamoeba_histolytica_HM-1:IMSS | gene_product=transcription initiation factor SPT5, putative | transcript_product=transcription initiation factor SPT5, putative | location=DS571159:133318-135642(+) | protein_length=774 | sequence_SO=supercontig | SO=protein_coding	0	6.427	2	1	11	1	1	774	89.1	5.49	25.35	1	0	0.368	-1.44	0.0339991	0.61	0.379	0.368	0.236	-1.4	-1.44	-2.08	145	55	40.49	55.21	171.5	193.3	80.1	65	71.1	18.9
High	Master Protein	EHI_096420A-p1	transcript=EHI_096420A | gene=EHI_096420 | organism=Entamoeba_histolytica_HM-1:IMSS | gene_product=LIM zinc finger domain containing protein | transcript_product=LIM zinc finger domain containing protein | location=DS571163:47150-47587(-) | protein_length=145 | sequence_SO=supercontig | SO=protein_coding	0	71.866	65	9	308	9	1	145	16	5.53	772.5	9	0	0.867	-0.21	0.0345402	0.09	0.905	0.866	0.867	-0.14	-0.21	-0.21	105	95	21.08	20.05	96.4	90.9	132.2	87.3	78.7	114.6
High	Master Protein	EHI_016130A-p1	transcript=EHI_016130A | gene=EHI_016130 | organism=Entamoeba_histolytica_HM-1:IMSS | gene_product=hypothetical protein | transcript_product=hypothetical protein | location=DS571494:8682-10214(+) | protein_length=510 | sequence_SO=supercontig | SO=protein_coding	0	34.484	16	8	28	8	1	510	55.9	7.2	62.52	8	0	1.558	0.64	0.0347562	15.35	1.388	1.719	1.558	0.47	0.78	0.64	75.6	124.4	25.55	23.24	96.9	81.8	57.1	134.6	140.6	89
High	Master Protein	EHI_182780A-p1	transcript=EHI_182780A | gene=EHI_182780 | organism=Entamoeba_histolytica_HM-1:IMSS | gene_product=Ras GTPase-activating protein, putative | transcript_product=Ras GTPase-activating protein, putative | location=DS571156:49026-50791(-) | protein_length=571 | sequence_SO=supercontig | SO=protein_coding	0	9.794	4	2	19	2	1	571	65.1	6.79	55.78	2	0	0.904	-0.15	0.0350257	2.82	0.925	0.798	0.904	-0.11	-0.33	-0.15	103.9	96.1	36.87	41.2	98.7	71.1	148.2	91.3	56.7	134
High	Master Protein	EHI_023110A-p1	transcript=EHI_023110A | gene=EHI_023110 | organism=Entamoeba_histolytica_HM-1:IMSS | gene_product=NADP-dependent alcohol dehydrogenase | transcript_product=NADP-dependent alcohol dehydrogenase | location=DS571153:71373-72473(-) | protein_length=366 | sequence_SO=supercontig | SO=protein_coding	0	295.724	77	18	526	17	1	366	39.2	6.58	1598.48	18	1	0.886	-0.17	0.0353451	5.16	0.886	0.847	0.936	-0.17	-0.24	-0.1	108.3	91.7	19.66	23.94	87.6	100.9	128.3	77.6	85.4	120.1
High	Master Protein	EHI_021560A-p1	transcript=EHI_021560A | gene=EHI_021560 | organism=Entamoeba_histolytica_HM-1:IMSS | gene_product=thioredoxin, putative | transcript_product=thioredoxin, putative | location=DS571194:72823-73962(+) | protein_length=379 | sequence_SO=supercontig | SO=protein_coding	0	53.598	18	6	75	6	1	379	42.9	6.01	190.64	6	0	1.228	0.3	0.0353711	6	1.435	1.228	1.178	0.52	0.3	0.24	86.9	113.1	19.32	11.82	74.8	82.5	107.4	107.4	101.3	126.6
Medium	Master Protein	EHI_054230A-p1	transcript=EHI_054230A | gene=EHI_054230 | organism=Entamoeba_histolytica_HM-1:IMSS | gene_product=proteasome regulatory subunit, putative | transcript_product=proteasome regulatory subunit, putative | location=DS571309:23684-24514(-) | protein_length=276 | sequence_SO=supercontig | SO=protein_coding	0.019	1.989	4	1	5	1	1	276	32	5.43	2.19	1	0	0.934	-0.1	0.0365784	1.8	0.921	0.934	0.966	-0.12	-0.1	-0.05	101.7	98.3	20.38	21.61	79.1	118.7	111	72.9	110.9	107.3
High	Master Protein	EHI_000130A-p1	transcript=EHI_000130A | gene=EHI_000130 | organism=Entamoeba_histolytica_HM-1:IMSS | gene_product=calmodulin, putative | transcript_product=calmodulin, putative | location=DS571600:7793-8309(-) | protein_length=150 | sequence_SO=supercontig | SO=protein_coding	0	24.726	27	5	39	5	1	150	17.2	4.73	83.01	5	0	0.817	-0.29	0.0367108	6.71	0.761	0.817	0.943	-0.39	-0.29	-0.08	110.1	89.9	40.51	51.57	69.2	97.9	154.5	52.7	80	145.7
High	Master Protein	EHI_015120A-p1	transcript=EHI_015120A | gene=EHI_015120 | organism=Entamoeba_histolytica_HM-1:IMSS | gene_product=leucine rich repeat protein, BspA family | transcript_product=leucine rich repeat protein, BspA family | location=DS571919:1484-2491(-) | protein_length=335 | sequence_SO=supercontig | SO=protein_coding	0	15.432	10	3	19	2	1	335	38.5	7.87	28.69	3	1	0.716	-0.48	0.0368415	1.79	0.699	0.716	0.877	-0.52	-0.48	-0.19	117.7	82.3	22.34	34.2	113.5	87	137.3	79.3	62.3	120.4
High	Master Protein	EHI_120590A-p1	transcript=EHI_120590A | gene=EHI_120590 | organism=Entamoeba_histolytica_HM-1:IMSS | gene_product=hypothetical protein | transcript_product=hypothetical protein | location=DS571379:5026-7323(+) | protein_length=765 | sequence_SO=supercontig | SO=protein_coding	0	65.807	11	6	67	6	1	765	86.8	4.84	200.64	6	0	1.125	0.17	0.0371712	2.95	1.125	1.103	1.149	0.17	0.14	0.2	94.1	105.9	16.3	18.33	88.1	82.5	111.4	99.1	91	128
High	Master Protein	EHI_098470A-p1	transcript=EHI_098470A | gene=EHI_098470 | organism=Entamoeba_histolytica_HM-1:IMSS | gene_product=ribosomal protein L18, putative | transcript_product=ribosomal protein L18, putative | location=DS571169:81459-81965(-) | protein_length=168 | sequence_SO=supercontig | SO=protein_coding	0	21.274	15	3	28	3	1	168	19	10.55	93.17	3	0	0.561	-0.83	0.0376755	16.01	0.561	0.319	0.753	-0.83	-1.65	-0.41	141.1	58.9	65.18	98.78	66.3	89.1	216.2	37.2	28.4	162.8
High	Master Protein	EHI_057830A-p1	transcript=EHI_057830A | gene=EHI_057830 | organism=Entamoeba_histolytica_HM-1:IMSS | gene_product=hypothetical protein, conserved | transcript_product=hypothetical protein, conserved | location=DS571314:29439-30604(-) | protein_length=366 | sequence_SO=supercontig | SO=protein_coding	0	10.271	6	2	16	2	1	366	42.6	8.95	40.88	2	0	0.668	-0.58	0.038269	6.55	0.744	0.602	0.668	-0.43	-0.73	-0.58	114.7	85.3	40.31	45.34	136.9	64.4	154.8	101.8	38.8	103.4
High	Master Protein	EHI_009240A-p1	transcript=EHI_009240A | gene=EHI_009240 | organism=Entamoeba_histolytica_HM-1:IMSS | gene_product=tyrosyl-tRNA synthetase, putative | transcript_product=tyrosyl-tRNA synthetase, putative | location=DS571184:3644-4753(-) | protein_length=369 | sequence_SO=supercontig | SO=protein_coding	0	43.986	27	8	53	8	1	369	41.8	7.33	138.25	8	0	2.644	1.4	0.038647	4.64	2.644	2.727	1.409	1.4	1.45	0.5	54.9	145.1	47.45	11.05	53.6	42.9	101.7	141.7	116.9	143.3
High	Master Protein	EHI_177320A-p1	transcript=EHI_177320A | gene=EHI_177320 | organism=Entamoeba_histolytica_HM-1:IMSS | gene_product=26S protease regulatory subunit, putative | transcript_product=26S protease regulatory subunit, putative | location=DS571175:38514-39683(-) | protein_length=389 | sequence_SO=supercontig | SO=protein_coding	0	15.149	8	3	39	3	1	389	43.8	7.61	57.41	3	0	0.822	-0.28	0.0387871	4.99	0.863	0.73	0.822	-0.21	-0.45	-0.28	110.7	89.3	18.58	21.01	95.7	102.4	134.2	82.6	74.7	110.4
High	Master Protein	EHI_006810A-p1	transcript=EHI_006810A | gene=EHI_006810 | organism=Entamoeba_histolytica_HM-1:IMSS | gene_product=14-3-3 protein 3 | transcript_product=14-3-3 protein 3 | location=DS571197:31763-32485(+) | protein_length=240 | sequence_SO=supercontig | SO=protein_coding	0	155.048	64	19	379	14	1	240	27.5	4.84	1238.03	19	5	0.872	-0.2	0.03924	0.69	0.945	0.872	0.867	-0.08	-0.2	-0.21	106.8	93.2	19.26	23.15	122.1	111	82.8	115.4	96.8	71.8
High	Master Protein	EHI_098290A-p1	transcript=EHI_098290A | gene=EHI_098290 | organism=Entamoeba_histolytica_HM-1:IMSS | gene_product=hexokinase 1 | transcript_product=hexokinase 1 | location=DS571169:25010-26347(+) | protein_length=445 | sequence_SO=supercontig | SO=protein_coding	0	192.934	45	19	417	6	1	445	49.8	5.53	1310.49	19	0	0.746	-0.42	0.0397608	2.35	0.792	0.725	0.746	-0.34	-0.46	-0.42	111.6	88.4	27.83	26.75	118.1	143.7	80.5	93.5	104.1	60.1
High	Master Protein	EHI_158150A-p1	transcript=EHI_158150A | gene=EHI_158150 | organism=Entamoeba_histolytica_HM-1:IMSS | gene_product=LIM zinc finger domain containing protein | transcript_product=LIM zinc finger domain containing protein | location=DS571223:27481-28452(+) | protein_length=323 | sequence_SO=supercontig | SO=protein_coding	0	56.626	27	5	29	5	1	323	35.8	7.44	123.22	5	0	0.209	-2.26	0.0403125	3.71	0.209	0.089	0.888	-2.26	-3.49	-0.17	165.4	34.6	129.39	163.23	40.8	17	281.8	8.5	1.5	250.3
High	Master Protein	EHI_012980A-p1	transcript=EHI_012980A | gene=EHI_012980 | organism=Entamoeba_histolytica_HM-1:IMSS | gene_product=dihydropyrimidine dehydrogenase, putative | transcript_product=dihydropyrimidine dehydrogenase, putative | location=DS571168:22533-25238(-) | protein_length=901 | sequence_SO=supercontig | SO=protein_coding	0	94.362	19	14	104	14	1	901	98.7	6.57	270.85	14	0	0.602	-0.73	0.0403503	1.06	0.649	0.602	0.59	-0.62	-0.73	-0.76	121.3	78.7	33.2	32.68	131.6	79.5	160.8	85.4	47.9	94.8
Low	Master Protein	EHI_193390A-p1	transcript=EHI_193390A | gene=EHI_193390 | organism=Entamoeba_histolytica_HM-1:IMSS | gene_product=heat shock protein, Hsp20 family, putative | transcript_product=heat shock protein, Hsp20 family, putative | location=DS571265:24628-25122(+) | protein_length=164 | sequence_SO=supercontig | SO=protein_coding	0.062	1.523	5	1	2	1	1	164	18.5	5.54	0	1	0	0.677	-0.56	0.0407432	2.66	0.651	0.677	0.829	-0.62	-0.56	-0.27	117.5	82.5	3.57	10.49	116.5	120.6	112.3	75.8	81.7	93.1
High	Master Protein	EHI_095810A-p1	transcript=EHI_095810A | gene=EHI_095810 | organism=Entamoeba_histolytica_HM-1:IMSS | gene_product=hypothetical protein, conserved | transcript_product=hypothetical protein, conserved | location=DS571239:2503-3758(+) | protein_length=323 | sequence_SO=supercontig | SO=protein_coding	0	22.085	28	7	20	7	1	323	36.4	5.27	36.18	7	0	0.624	-0.68	0.0412163	0.61	0.737	0.617	0.624	-0.44	-0.7	-0.68	123.7	76.3	21.23	14.96	97.4	117.4	148.4	71.7	72.5	92.5
High	Master Protein	EHI_118920A-p1	transcript=EHI_118920A | gene=EHI_118920 | organism=Entamoeba_histolytica_HM-1:IMSS | gene_product=Rab family GTPase | transcript_product=Rab family GTPase | location=DS571180:91530-92225(+) | protein_length=196 | sequence_SO=supercontig | SO=protein_coding	0	8.46	6	1	5	1	1	196	22.1	5.2	13.63	1	0	1.29	0.37	0.0418263	14.81	1.29	1.161	1.426	0.37	0.22	0.51	82.4	117.6	20.05	13.13	74.5	107.7	81	96.1	125.1	115.5
High	Master Protein	EHI_048740A-p1	transcript=EHI_048740A | gene=EHI_048740 | organism=Entamoeba_histolytica_HM-1:IMSS | gene_product=purine nucleoside phosphorylase, putative | transcript_product=purine nucleoside phosphorylase, putative | location=DS571231:53151-54113(-) | protein_length=320 | sequence_SO=supercontig | SO=protein_coding	0	111.181	43	12	193	12	1	320	35.1	7.02	457.22	12	0	1.111	0.15	0.0420414	1.71	1.098	1.196	1.111	0.14	0.26	0.15	93.9	106.1	2.53	2.62	94.2	91.1	95.8	103.4	109	106.5
Medium	Master Protein	EHI_174890A-p1	transcript=EHI_174890A | gene=EHI_174890 | organism=Entamoeba_histolytica_HM-1:IMSS | gene_product=PCI domain containing protein | transcript_product=PCI domain containing protein | location=DS571189:32941-34292(-) | protein_length=429 | sequence_SO=supercontig | SO=protein_coding	0.016	2.054	2	1	2	1	1	429	49.8	5.38	4.01	1	0	0.488	-1.03	0.0423046	1.92	0.645	0.488	0.462	-0.63	-1.03	-1.12	134.4	65.6	62.02	80.86	218.2	85.6	77.8	140.7	41.8	35.9
High	Master Protein	EHI_110810A-p1	transcript=EHI_110810A | gene=EHI_110810 | organism=Entamoeba_histolytica_HM-1:IMSS | gene_product=unconventional myosin IB | transcript_product=unconventional myosin IB | location=DS571151:155120-158269(+) | protein_length=1049 | sequence_SO=supercontig | SO=protein_coding	0	48.765	8	6	64	6	1	1049	119.3	6.68	167.79	6	0	0.517	-0.95	0.0423932	4.93	0.453	0.517	0.582	-1.14	-0.95	-0.78	126.4	73.6	24.36	15.02	169.4	109.5	118.6	76.8	56.7	69
High	Master Protein	EHI_001100A-p1	transcript=EHI_001100A | gene=EHI_001100 | organism=Entamoeba_histolytica_HM-1:IMSS | gene_product=hypothetical protein | transcript_product=hypothetical protein | location=DS571210:44709-46178(+) | protein_length=489 | sequence_SO=supercontig | SO=protein_coding	0	19.567	6	2	12	2	1	489	54.9	5.78	31.98	2	0	1.086	0.12	0.0451398	2.14	1.145	1.071	1.086	0.2	0.1	0.12	96.6	103.4	43.87	42.51	65.7	77.3	143.3	75.2	82.8	155.7
High	Master Protein	EHI_047760A-p1	transcript=EHI_047760A | gene=EHI_047760 | organism=Entamoeba_histolytica_HM-1:IMSS | gene_product=ATP-binding cassette protein, putative | transcript_product=ATP-binding cassette protein, putative | location=DS571341:17914-19806(+) | protein_length=630 | sequence_SO=supercontig | SO=protein_coding	0	17.821	10	5	12	5	1	630	71.4	7.06	32	5	0	1.508	0.59	0.0456072	24.06	1.262	1.752	1.508	0.34	0.81	0.59	83.4	116.6	13.39	10.29	85.3	68	87.7	107.6	119.1	132.3
High	Master Protein	EHI_008120A-p1	transcript=EHI_008120A | gene=EHI_008120 | organism=Entamoeba_histolytica_HM-1:IMSS | gene_product=hypothetical protein | transcript_product=hypothetical protein | location=DS571178:70970-71959(-) | protein_length=329 | sequence_SO=supercontig | SO=protein_coding	0.001	4.802	4	1	6	1	1	329	36.8	4.93	2.58	1	0	0.568	-0.82	0.0458074	5.27	0.568	0.463	0.631	-0.82	-1.11	-0.67	136.7	63.3	33.64	35.12	175.5	122.2	89.5	99.7	56.7	56.4
High	Master Protein	EHI_029620A-p1	transcript=EHI_029620A | gene=EHI_029620 | organism=Entamoeba_histolytica_HM-1:IMSS | gene_product=aldose reductase, putative | transcript_product=aldose reductase, putative | location=DS571340:25552-26469(+) | protein_length=305 | sequence_SO=supercontig | SO=protein_coding	0	18.605	10	2	11	2	1	305	35	6.86	36.6	2	0	0.258	-1.95	0.0460352	0.05	0.258	0.257	0.335	-1.95	-1.96	-1.58	150.1	49.9	34.86	28.3	219.4	125.4	124.5	56.7	32.2	41.7
High	Master Protein	EHI_010070A-p1	transcript=EHI_010070A | gene=EHI_010070 | organism=Entamoeba_histolytica_HM-1:IMSS | gene_product=Xaa-Pro dipeptidase, putative | transcript_product=Xaa-Pro dipeptidase, putative | location=DS571200:52216-53631(-) | protein_length=471 | sequence_SO=supercontig | SO=protein_coding	0	98.034	37	15	150	15	1	471	53.9	6.1	449.62	15	0	0.796	-0.33	0.0463976	5.49	0.842	0.676	0.796	-0.25	-0.57	-0.33	108.6	91.4	36.91	40.99	90	87.2	160.5	75.8	58.9	127.7
High	Master Protein	EHI_074150A-p1	transcript=EHI_074150A | gene=EHI_074150 | organism=Entamoeba_histolytica_HM-1:IMSS | gene_product=hypothetical protein | transcript_product=hypothetical protein | location=DS571232:42282-48014(+) | protein_length=1886 | sequence_SO=supercontig | SO=protein_coding	0	6.885	1	1	3	1	1	1886	221.4	5.45	7.59	1	0	1.122	0.17	0.0465831	6.6	1.205	1.122	1.072	0.27	0.17	0.1	90.7	109.3	31.02	26.56	82.4	72.7	127.4	99.2	81.6	136.6
High	Master Protein	EHI_118040A-p1	transcript=EHI_118040A | gene=EHI_118040 | organism=Entamoeba_histolytica_HM-1:IMSS | gene_product=molybdenum cofactor synthesis protein3, putative | transcript_product=molybdenum cofactor synthesis protein3, putative | location=DS571183:38654-39467(+) | protein_length=250 | sequence_SO=supercontig | SO=protein_coding	0	16.21	12	2	7	2	1	250	27	8.22	26.5	2	0	0.744	-0.43	0.046847	12.53	0.543	0.744	0.858	-0.88	-0.43	-0.22	115.1	84.9	31.78	51.58	94.3	93.3	157	51.2	69.5	134.7
High	Master Protein	EHI_040440A-p1	transcript=EHI_040440A | gene=EHI_040440 | organism=Entamoeba_histolytica_HM-1:IMSS | gene_product=hypothetical protein | transcript_product=hypothetical protein | location=DS571224:50858-53659(+) | protein_length=903 | sequence_SO=supercontig | SO=protein_coding	0	7.069	2	1	1	1	1	903	99.9	4.82	3.64	1	0	0.498	-1.01	0.0469659	3.38	0.697	0.452	0.498	-0.52	-1.15	-1.01	137.8	62.2	73.6	96.02	229.5	75.5	67.3	160	34.1	33.5
Medium	Master Protein	EHI_069320A-p1	transcript=EHI_069320A | gene=EHI_069320 | organism=Entamoeba_histolytica_HM-1:IMSS | gene_product=C2 domain containing protein | transcript_product=C2 domain containing protein | location=DS571164:64344-64910(-) | protein_length=188 | sequence_SO=supercontig | SO=protein_coding	0.011	2.358	7	1	6	1	1	188	20.7	7.94	13.1	1	0	0.776	-0.37	0.046973	10.66	0.683	0.776	0.927	-0.55	-0.37	-0.11	112.6	87.4	114.3	124.36	33.1	39.2	246.3	22.6	30.4	228.4
High	Master Protein	EHI_110180A-p1	transcript=EHI_110180A | gene=EHI_110180 | organism=Entamoeba_histolytica_HM-1:IMSS | gene_product=myosin heavy chain | transcript_product=myosin heavy chain | location=DS571151:17749-24204(+) | protein_length=2151 | sequence_SO=supercontig | SO=protein_coding	0	1200.69	54	136	1895	135	1	2151	246.4	5.31	5047.45	136	1	0.836	-0.26	0.0470378	3.33	0.836	0.741	0.863	-0.26	-0.43	-0.21	114.9	85.1	18.27	19.12	130.7	110.1	90.4	109.3	81.5	78
High	Master Protein	EHI_022960A-p1	transcript=EHI_022960A | gene=EHI_022960 | organism=Entamoeba_histolytica_HM-1:IMSS | gene_product=LIM zinc finger domain containing protein | transcript_product=LIM zinc finger domain containing protein | location=DS571153:40099-41511(-) | protein_length=470 | sequence_SO=supercontig | SO=protein_coding	0	220.198	70	21	261	21	1	470	51.5	5.43	796.84	21	0	0.924	-0.11	0.0476738	3.48	0.841	0.924	0.949	-0.25	-0.11	-0.08	104	96	79.47	83.82	55.7	56.7	199.2	46.9	52.4	189.1
High	Master Protein	EHI_199590A-p1	transcript=EHI_199590A | gene=EHI_199590 | organism=Entamoeba_histolytica_HM-1:IMSS | gene_product=70 kDa heat shock protein, putative | transcript_product=70 kDa heat shock protein, putative | location=DS571319:3857-5842(-) | protein_length=661 | sequence_SO=supercontig | SO=protein_coding	0	45.157	16	9	56	9	1	661	73.4	5.15	140.7	9	0	1.845	0.88	0.0480303	0.62	1.837	1.845	2.032	0.88	0.88	1.02	70.5	129.5	46.7	43.29	82.1	94.2	32.7	150.8	173.7	66.5
High	Master Protein	EHI_174910A-p1	transcript=EHI_174910A | gene=EHI_174910 | organism=Entamoeba_histolytica_HM-1:IMSS | gene_product=ARP2/3 complex 21 kDa subunit, putative | transcript_product=ARP2/3 complex 21 kDa subunit, putative | location=DS571189:35393-36011(-) | protein_length=188 | sequence_SO=supercontig | SO=protein_coding	0	67.088	50	9	94	9	1	188	21.8	9.14	271.08	9	0	0.812	-0.3	0.0481875	0.29	0.812	0.81	0.899	-0.3	-0.3	-0.15	109.2	90.8	12.28	8.87	123.6	105.4	97.5	100.4	85.4	87.7
High	Master Protein	EHI_008790A-p1	transcript=EHI_008790A | gene=EHI_008790 | organism=Entamoeba_histolytica_HM-1:IMSS | gene_product=CXXC-rich protein | transcript_product=CXXC-rich protein | location=DS571199:70440-71036(-) | protein_length=198 | sequence_SO=supercontig | SO=protein_coding	0.008	2.645	5	1	5	1	1	198	22	5.97	6.99	1	0	1.165	0.22	0.0489983	4.66	1.165	1.248	1.129	0.22	0.32	0.17	89	111	64.01	59.86	52.7	64.2	160.5	61.4	80.2	181.1
High	Master Protein	EHI_004230A-p1	transcript=EHI_004230A | gene=EHI_004230 | organism=Entamoeba_histolytica_HM-1:IMSS | gene_product=guanine nucleotide regulatory protein, putative | transcript_product=guanine nucleotide regulatory protein, putative | location=DS571181:14131-15597(+) | protein_length=488 | sequence_SO=supercontig | SO=protein_coding	0	25.618	10	4	41	4	1	488	53.9	8.47	101.81	4	0	1.121	0.17	0.0491618	5.62	1.121	1.234	1.079	0.17	0.3	0.11	89.5	110.5	38.61	33.48	69.7	76.3	135.5	78.2	94.1	146.2
High	Master Protein	EHI_062960A-p1	transcript=EHI_062960A | gene=EHI_062960 | organism=Entamoeba_histolytica_HM-1:IMSS | gene_product=hypothetical protein | transcript_product=hypothetical protein | location=DS571359:2046-2666(-) | protein_length=206 | sequence_SO=supercontig | SO=protein_coding	0	9.963	10	2	10	2	1	206	23.9	7.24	23.03	2	0	0.411	-1.28	0.0494494	1.75	0.411	0.382	0.513	-1.28	-1.39	-0.96	140.2	59.8	29.91	17.63	127.8	187.3	106.2	52.5	71.6	54.5
High	Master Protein	EHI_148630A-p1	transcript=EHI_148630A | gene=EHI_148630 | organism=Entamoeba_histolytica_HM-1:IMSS | gene_product=SEC-24 protein, putative | transcript_product=SEC-24 protein, putative | location=DS571146:120994-122937(-) | protein_length=647 | sequence_SO=supercontig | SO=protein_coding	0.006	3.078	2	1	1	1	1	647	72.4	6.52	2.88	1	0	0.848	-0.24	0.04949	5.74	0.916	0.848	0.802	-0.13	-0.24	-0.32	111	89	57.38	63.35	173.1	52.1	95.4	158.6	44.2	76.6
High	Master Protein	EHI_073390A-p1	transcript=EHI_073390A | gene=EHI_073390 | organism=Entamoeba_histolytica_HM-1:IMSS | gene_product=Fe-hydrogenase, putative | transcript_product=Fe-hydrogenase, putative | location=DS571171:18805-20211(+) | protein_length=468 | sequence_SO=supercontig | SO=protein_coding	0	18.382	18	5	11	5	1	468	51.1	6.7	31.43	5	0	0.29	-1.79	0.0509062	1.1	0.164	0.29	0.315	-2.61	-1.79	-1.66	166.2	33.8	30.94	21.83	207.1	168	108.2	33.9	48.7	34.1
High	Master Protein	EHI_155440A-p1	transcript=EHI_155440A | gene=EHI_155440 | organism=Entamoeba_histolytica_HM-1:IMSS | gene_product=thioredoxin reductase, putative | transcript_product=thioredoxin reductase, putative | location=DS571162:47749-48693(+) | protein_length=314 | sequence_SO=supercontig | SO=protein_coding	0	90.193	47	9	155	9	1	314	33.7	6.38	453.5	9	0	1.147	0.2	0.0512174	4.79	1.28	1.11	1.147	0.36	0.15	0.2	89.8	110.2	26.79	24.59	76.2	79.5	120.5	97.5	88.2	138.1
High	Master Protein	EHI_047800A-p1	transcript=EHI_047800A | gene=EHI_047800 | organism=Entamoeba_histolytica_HM-1:IMSS | gene_product=hypothetical protein | transcript_product=hypothetical protein | location=DS571341:22063-22977(-) | protein_length=304 | sequence_SO=supercontig | SO=protein_coding	0	101.649	33	11	253	11	1	304	34	5.52	804.89	11	0	1.422	0.51	0.0517693	7.54	1.59	1.35	1.422	0.67	0.43	0.51	77.2	122.8	31.3	32.79	80.1	56.5	107.3	127.4	76.2	152.6
High	Master Protein	EHI_006980A-p1	transcript=EHI_006980A | gene=EHI_006980 | organism=Entamoeba_histolytica_HM-1:IMSS | gene_product=Gal/GalNAc lectin subunit Igl1 | transcript_product=Gal/GalNAc lectin subunit Igl1 | location=DS571197:57546-60851(-) | protein_length=1101 | sequence_SO=supercontig | SO=protein_coding	0	383.718	49	44	630	28	1	1101	119.4	5.87	1873.93	44	16	1.331	0.41	0.0522428	3.38	1.362	1.265	1.331	0.45	0.34	0.41	84.7	115.3	41.36	40.5	102.7	111.1	45.4	139.9	140.5	60.5
High	Master Protein	EHI_188220A-p1	transcript=EHI_188220A | gene=EHI_188220 | organism=Entamoeba_histolytica_HM-1:IMSS | gene_product=hypothetical protein | transcript_product=hypothetical protein | location=DS571206:52740-55088(-) | protein_length=782 | sequence_SO=supercontig | SO=protein_coding	0	29.636	7	4	21	4	1	782	90	7.21	66.15	4	0	1.126	0.17	0.0525139	7.47	1.126	1.182	1.026	0.17	0.24	0.04	94.1	105.9	117.33	112.78	50.3	14.3	228	56.6	16.9	234
High	Master Protein	EHI_040260A-p1	transcript=EHI_040260A | gene=EHI_040260 | organism=Entamoeba_histolytica_HM-1:IMSS | gene_product=HEAT repeat domain containing protein | transcript_product=HEAT repeat domain containing protein | location=DS571224:3806-7030(-) | protein_length=1074 | sequence_SO=supercontig | SO=protein_coding	0	6.977	1	1	5	1	1	1074	122.5	7.58	6.85	1	0	0.766	-0.39	0.0529844	18.29	0.605	0.766	0.975	-0.73	-0.39	-0.04	113.3	86.7	137.58	145.35	8.3	34.8	266	5	26.7	259.3
High	Master Protein	EHI_152230A-p1	transcript=EHI_152230A | gene=EHI_152230 | organism=Entamoeba_histolytica_HM-1:IMSS | gene_product=40S ribosomal protein S27, putative | transcript_product=40S ribosomal protein S27, putative | location=DS571145:231265-231625(-) | protein_length=95 | sequence_SO=supercontig | SO=protein_coding	0	19.943	26	2	31	1	1	95	10.5	9.57	90.62	2	1	0.889	-0.17	0.054228	3.84	0.889	0.86	0.955	-0.17	-0.22	-0.07	105.9	94.1	10.64	15.88	106.1	93.3	115.6	94.3	80.2	110.4
High	Master Protein	EHI_025360A-p1	transcript=EHI_025360A | gene=EHI_025360 | organism=Entamoeba_histolytica_HM-1:IMSS | gene_product=14-3-3 protein 1 | transcript_product=14-3-3 protein 1 | location=DS571233:25773-26492(+) | protein_length=239 | sequence_SO=supercontig | SO=protein_coding	0	86.997	43	11	218	6	1	239	27.3	4.89	632.58	11	0	0.775	-0.37	0.0543564	4	0.818	0.74	0.775	-0.29	-0.43	-0.37	114.9	85.1	50.49	54.15	168.3	112.7	55.2	137.7	83.4	42.7
High	Master Protein	EHI_083430A-p1	transcript=EHI_083430A | gene=EHI_083430 | organism=Entamoeba_histolytica_HM-1:IMSS | gene_product=Adapter-related protein complex 3 (AP-3) subunit, putative | transcript_product=Adapter-related protein complex 3 (AP-3) subunit, putative | location=DS571318:23413-25980(+) | protein_length=855 | sequence_SO=supercontig | SO=protein_coding	0	8.648	3	3	12	2	1	855	97.8	4.67	22.49	3	0	0.413	-1.27	0.0544098	19.56	0.733	0.413	0.093	-0.45	-1.27	-3.43	136	64	34.62	82.26	152.3	173.5	83.2	111.6	71.7	7.7
High	Master Protein	EHI_164400A-p1	transcript=EHI_164400A | gene=EHI_164400 | organism=Entamoeba_histolytica_HM-1:IMSS | gene_product=ubiquitin-conjugating enzyme family protein | transcript_product=ubiquitin-conjugating enzyme family protein | location=DS571214:35968-36420(+) | protein_length=150 | sequence_SO=supercontig | SO=protein_coding	0	12.486	15	2	12	2	1	150	17	7.28	38.41	2	0	0.427	-1.23	0.0548228	0.67	0.416	0.427	0.753	-1.26	-1.23	-0.41	138.1	61.9	7.08	35.9	140.1	121.6	130.1	58.3	51.9	97.9
High	Master Protein	EHI7A_133610-t26_1-p1	transcript=EHI7A_133610-t26_1 | gene=EHI7A_133610 | organism=Entamoeba_histolytica_HM-1:IMSS-A | gene_product=AIG1 family protein, putative | transcript_product=AIG1 family protein, putative | location=KB824508:1747-2616(+) | protein_length=289 | sequence_SO=supercontig | SO=protein_coding	0	17.797	18	5	41	4	1	289	33.1	5.91	94.21	5	0	0.309	-1.7	0.0550061	0.31	0.297	0.316	0.309	-1.75	-1.66	-1.7	152	48	41	37.88	225.2	125.8	108.8	66.9	39.7	33.6
High	Master Protein	EHI_039590A-p1	transcript=EHI_039590A | gene=EHI_039590 | organism=Entamoeba_histolytica_HM-1:IMSS | gene_product=hypothetical protein, conserved | transcript_product=hypothetical protein, conserved | location=DS571440:7092-8605(-) | protein_length=483 | sequence_SO=supercontig | SO=protein_coding	0	37.684	14	5	61	5	1	483	57.9	8.73	125.88	5	0	0.867	-0.21	0.0561413	3.03	0.867	0.891	0.742	-0.21	-0.17	-0.43	106	94	4.8	13.86	113.2	110.6	103.1	98.1	98.5	76.5
High	Master Protein	EHI_051060A-p1	transcript=EHI_051060A | gene=EHI_051060 | organism=Entamoeba_histolytica_HM-1:IMSS | gene_product=pyruvate:ferredoxin oxidoreductase | transcript_product=pyruvate:ferredoxin oxidoreductase | location=DS571149:171959-175447(+) | protein_length=1162 | sequence_SO=supercontig | SO=protein_coding	0	794.553	53	60	1765	60	1	1162	127.6	6.79	5726.73	60	0	1.056	0.08	0.0573514	3.49	1.031	1.056	1.142	0.04	0.08	0.19	97.4	102.6	29.99	25.87	114.8	112.4	63.4	118.4	118.7	72.3
High	Master Protein	EHI_036520A-p1	transcript=EHI_036520A | gene=EHI_036520 | organism=Entamoeba_histolytica_HM-1:IMSS | gene_product=importin beta, putative | transcript_product=importin beta, putative | location=DS571358:6695-9226(-) | protein_length=843 | sequence_SO=supercontig | SO=protein_coding	0	15.476	4	2	21	2	1	843	94.5	5.34	61.87	2	0	1.16	0.21	0.0573766	13.37	1.16	1.264	1.026	0.21	0.34	0.04	92.6	107.4	93.68	85.82	69.1	22.9	197	80.1	28.9	202.1
High	Master Protein	EHI_095890A-p1	transcript=EHI_095890A | gene=EHI_095890 | organism=Entamoeba_histolytica_HM-1:IMSS | gene_product=DNA-directed RNA polymerase I largest subunit, putative | transcript_product=DNA-directed RNA polymerase I largest subunit, putative | location=DS571239:24279-28991(+) | protein_length=1570 | sequence_SO=supercontig | SO=protein_coding	0.002	4.068	1	1	5	1	1	1570	178	6.77	7.89	1	0	1.306	0.39	0.0573934	29.27	1.306	1.869	1.048	0.39	0.9	0.07	86.7	113.3	91.61	74.14	73.9	18.3	184.1	96.6	34.2	193
High	Master Protein	EHI_187040A-p1	transcript=EHI_187040A | gene=EHI_187040 | organism=Entamoeba_histolytica_HM-1:IMSS | gene_product=phosphofructokinase, putative | transcript_product=phosphofructokinase, putative | location=DS571159:84110-85429(+) | protein_length=439 | sequence_SO=supercontig | SO=protein_coding	0	16.347	12	4	15	4	1	439	48.3	6.79	38.64	4	0	0.861	-0.22	0.0578409	3.6	0.809	0.889	0.861	-0.3	-0.17	-0.22	106.2	93.8	15.77	11.05	127.9	98	98.6	103.5	87.1	84.9
High	Master Protein	EHI_133970A-p1	transcript=EHI_133970A | gene=EHI_133970 | organism=Entamoeba_histolytica_HM-1:IMSS | gene_product=thioredoxin, putative | transcript_product=thioredoxin, putative | location=DS571212:47430-48449(+) | protein_length=339 | sequence_SO=supercontig | SO=protein_coding	0	46.523	29	9	70	9	1	339	40.1	5.82	150.83	9	0	1.776	0.83	0.058563	9.43	1.776	1.889	1.216	0.83	0.92	0.28	73.6	126.4	40.64	23.22	78.6	47	111.1	139.6	88.7	135
High	Master Protein	EHI_050950A-p1	transcript=EHI_050950A | gene=EHI_050950 | organism=Entamoeba_histolytica_HM-1:IMSS | gene_product=hypothetical protein, conserved | transcript_product=hypothetical protein, conserved | location=DS571149:149471-150508(+) | protein_length=345 | sequence_SO=supercontig | SO=protein_coding	0	15.672	7	3	16	3	1	345	41	9.09	29.85	3	0	0.688	-0.54	0.0592018	0.91	0.688	0.641	0.697	-0.54	-0.64	-0.52	118.5	81.5	50.68	53.73	109	64	183.2	75	41	127.7
High	Master Protein	EHI_098340A-p1	transcript=EHI_098340A | gene=EHI_098340 | organism=Entamoeba_histolytica_HM-1:IMSS | gene_product=importin beta-3 family protein | transcript_product=importin beta-3 family protein | location=DS571169:32487-35780(-) | protein_length=1097 | sequence_SO=supercontig | SO=protein_coding	0	14.634	4	3	8	3	1	1097	125.2	5.16	12.64	3	0	1.872	0.9	0.0594143	10.32	1.872	3.646	1.742	0.9	1.87	0.8	55.7	144.3	34.89	19.09	57.6	43	85.6	107.8	156.8	149.1
High	Master Protein	EHI_110690A-p1	transcript=EHI_110690A | gene=EHI_110690 | organism=Entamoeba_histolytica_HM-1:IMSS | gene_product=hypothetical protein, conserved | transcript_product=hypothetical protein, conserved | location=DS571151:129161-130261(-) | protein_length=366 | sequence_SO=supercontig | SO=protein_coding	0	68.808	31	11	85	11	1	366	42.1	6.57	232.41	11	0	0.815	-0.29	0.0600825	0.1	0.814	0.911	0.815	-0.3	-0.14	-0.29	104.7	95.3	23.93	24.85	131.7	112.5	80.4	107.3	102.5	65.6
High	Master Protein	EHI_167310A-p1	transcript=EHI_167310A | gene=EHI_167310 | organism=Entamoeba_histolytica_HM-1:IMSS | gene_product=grainin 2 | transcript_product=grainin 2 | location=DS571473:7735-8376(+) | protein_length=213 | sequence_SO=supercontig | SO=protein_coding	0	140.602	43	13	429	12	1	213	24	8.22	1301.59	13	0	0.664	-0.59	0.0604164	7.41	0.664	0.589	0.743	-0.59	-0.76	-0.43	123.5	76.5	26.35	18.3	135.8	142.7	84.4	90.2	84.1	62.7
Medium	Master Protein	EHI_148970A-p1	transcript=EHI_148970A | gene=EHI_148970 | organism=Entamoeba_histolytica_HM-1:IMSS | gene_product=regulator of nonsense transcripts, putative | transcript_product=regulator of nonsense transcripts, putative | location=DS571146:194234-197134(+) | protein_length=966 | sequence_SO=supercontig | SO=protein_coding	0.036	1.781	1	1	4	1	1	966	110.9	6.47	7.28	1	0	0.676	-0.56	0.0613131	2.7	0.676	0.649	0.713	-0.56	-0.62	-0.49	121.3	78.7	41.71	40.52	171.6	114.2	72.4	116	74.2	51.6
High	Master Protein	EHI8A_131290-t26_1-p1	transcript=EHI8A_131290-t26_1 | gene=EHI8A_131290 | organism=Entamoeba_histolytica_HM-1:IMSS-B | gene_product=grainin 1, putative | transcript_product=grainin 1, putative | location=KB610624:1248-1895(+) | protein_length=215 | sequence_SO=supercontig | SO=protein_coding	0	121.27	60	15	357	1	1	215	24.3	6.77	1024.69	15	15	0.653	-0.62	0.0618946	3.98	0.653	0.612	0.706	-0.62	-0.71	-0.5	124	76	36.23	31.84	146.8	147	70.7	95.8	89.9	49.9
High	Master Protein	EHI_186820A-p1	transcript=EHI_186820A | gene=EHI_186820 | organism=Entamoeba_histolytica_HM-1:IMSS | gene_product=protein kinase domain containing protein | transcript_product=protein kinase domain containing protein | location=DS571159:46732-47991(+) | protein_length=419 | sequence_SO=supercontig | SO=protein_coding	0	29.026	13	6	54	6	1	419	47.4	6.62	151.9	6	0	2.496	1.32	0.062083	23.94	2.093	3.5	2.496	1.07	1.81	1.32	64.7	135.3	52.41	45.94	51.2	29.7	88.1	107.2	103.9	219.9
High	Master Protein	EHI_049620A-p1	transcript=EHI_049620A | gene=EHI_049620 | organism=Entamoeba_histolytica_HM-1:IMSS | gene_product=Fe-S cluster assembly protein NifU, putative | transcript_product=Fe-S cluster assembly protein NifU, putative | location=DS571152:69033-70079(-) | protein_length=348 | sequence_SO=supercontig | SO=protein_coding	0	229.409	59	22	531	22	1	348	38.9	6.02	1330.42	22	0	0.545	-0.88	0.0621335	1.72	0.748	0.523	0.545	-0.42	-0.93	-0.88	122.6	77.4	18.82	8.79	103.5	150.6	122.8	77.5	78.8	66.9
High	Master Protein	EHI_030760A-p1	transcript=EHI_030760A | gene=EHI_030760 | organism=Entamoeba_histolytica_HM-1:IMSS | gene_product=60S ribosomal protein L24, putative | transcript_product=60S ribosomal protein L24, putative | location=DS571208:14313-14860(-) | protein_length=163 | sequence_SO=supercontig | SO=protein_coding	0	12.775	17	4	18	4	1	163	18.6	10.74	43.56	4	0	0.708	-0.5	0.0622198	4.56	0.665	0.708	0.832	-0.59	-0.5	-0.26	116.1	83.9	26.07	29.12	137.8	81.1	126.7	91.6	57.4	105.4
High	Master Protein	EHI_005460A-p1	transcript=EHI_005460A | gene=EHI_005460 | organism=Entamoeba_histolytica_HM-1:IMSS | gene_product=Rab family GTPase | transcript_product=Rab family GTPase | location=DS571718:3302-3980(-) | protein_length=207 | sequence_SO=supercontig | SO=protein_coding	0	31.544	34	6	46	3	1	207	23.3	5.15	117.01	6	0	0.638	-0.65	0.0628554	4.97	0.585	0.703	0.638	-0.77	-0.51	-0.65	126.2	73.8	37.47	34.04	132.8	72.4	162.5	77.7	50.9	103.6
High	Master Protein	EHI_079860A-p1	transcript=EHI_079860A | gene=EHI_079860 | organism=Entamoeba_histolytica_HM-1:IMSS | gene_product=methionyl-tRNA synthetase, putative | transcript_product=methionyl-tRNA synthetase, putative | location=DS571226:16306-18570(+) | protein_length=754 | sequence_SO=supercontig | SO=protein_coding	0	105.151	17	10	232	3	1	754	85	7.03	584.88	10	0	1.531	0.61	0.0629917	33.84	1.986	1.531	1.182	0.99	0.61	0.24	79	121	35.85	10.24	56.2	73.5	112.8	111.6	112.6	133.2
High	Master Protein	EHI_093950A-p1	transcript=EHI_093950A | gene=EHI_093950 | organism=Entamoeba_histolytica_HM-1:IMSS | gene_product=alpha-1,2-mannosyltransferase alg11, putative | transcript_product=alpha-1,2-mannosyltransferase alg11, putative | location=DS571179:60374-61711(+) | protein_length=445 | sequence_SO=supercontig | SO=protein_coding	0.002	3.791	2	1	6	1	1	445	50.8	8.37	9.75	1	0	0.493	-1.02	0.0636547	5.4	0.493	0.572	0.419	-1.02	-0.81	-1.26	127.2	72.8	48.14	52.88	190.6	142.8	64.2	93.9	81.7	26.9
High	Master Protein	EHI_096570A-p1	transcript=EHI_096570A | gene=EHI_096570 | organism=Entamoeba_histolytica_HM-1:IMSS | gene_product=lysozyme, putative | transcript_product=lysozyme, putative | location=DS571163:69789-70427(-) | protein_length=212 | sequence_SO=supercontig | SO=protein_coding	0	15.059	13	2	17	2	1	212	23.5	4.63	57.15	2	0	1.529	0.61	0.0647163	40.38	1.529	2.159	1.113	0.61	1.11	0.15	79.1	120.9	69.69	38.52	61.3	40.2	150.5	93.7	86.8	167.4
High	Master Protein	EHI_182670A-p1	transcript=EHI_182670A | gene=EHI_182670 | organism=Entamoeba_histolytica_HM-1:IMSS | gene_product=enhancer binding protein-2, putative | transcript_product=enhancer binding protein-2, putative | location=DS571156:30870-31559(+) | protein_length=229 | sequence_SO=supercontig | SO=protein_coding	0	94.852	43	14	196	14	1	229	26.3	9.82	549.43	14	0	0.809	-0.31	0.0650671	4.54	0.861	0.771	0.809	-0.22	-0.38	-0.31	107.5	92.5	31.55	30.83	121.3	138.5	71.4	104.4	106.7	57.7
High	Master Protein	EHI_111020A-p1	transcript=EHI_111020A | gene=EHI_111020 | organism=Entamoeba_histolytica_HM-1:IMSS | gene_product=WD domain containing protein | transcript_product=WD domain containing protein | location=DS571279:11073-13241(+) | protein_length=722 | sequence_SO=supercontig | SO=protein_coding	0	6	4	2	7	2	1	722	80.6	5.97	9.22	2	0	9.595	3.26	0.0653095	11.01	9.595	82.524	8.882	3.26	6.37	3.15	8.5	191.5	87.1	44	24.4	2.9	10.4	234	236.1	92.2
High	Master Protein	EHI_004590A-p1	transcript=EHI_004590A | gene=EHI_004590 | organism=Entamoeba_histolytica_HM-1:IMSS | gene_product=coatomer complex subunit, putative | transcript_product=coatomer complex subunit, putative | location=DS571181:76269-78671(+) | protein_length=800 | sequence_SO=supercontig | SO=protein_coding	0	109.581	22	13	114	13	1	800	91.2	5.02	336.08	13	0	1.139	0.19	0.0659078	4.22	1.172	1.139	1.041	0.23	0.19	0.06	93.5	106.5	20.7	14.37	77.5	91	116.2	90.8	103.6	120.9
High	Master Protein	EHI_067590A-p1	transcript=EHI_067590A | gene=EHI_067590 | organism=Entamoeba_histolytica_HM-1:IMSS | gene_product=troponin-like protein, putative | transcript_product=troponin-like protein, putative | location=DS571402:15543-15980(-) | protein_length=145 | sequence_SO=supercontig | SO=protein_coding	0	60.438	47	4	64	4	1	145	16.8	4.27	222.09	4	0	0.832	-0.27	0.0661088	6.07	0.832	0.67	0.881	-0.27	-0.58	-0.18	109.2	90.8	86.63	95.63	55.8	53	217.6	46.4	35.5	191.8
High	Master Protein	EHI_140260A-p1	transcript=EHI_140260A | gene=EHI_140260 | organism=Entamoeba_histolytica_HM-1:IMSS | gene_product=copine, putative | transcript_product=copine, putative | location=DS571254:24527-25360(+) | protein_length=277 | sequence_SO=supercontig | SO=protein_coding	0	33.173	37	5	17	5	1	277	30.6	5.33	63.85	5	0	7.289	2.87	0.0668398	38.74	7.289	9.194	1.357	2.87	3.2	0.44	24.1	175.9	116.36	10.49	19.3	14.9	122.1	141	137	165.7
High	Master Protein	EHI_135790A-p1	transcript=EHI_135790A | gene=EHI_135790 | organism=Entamoeba_histolytica_HM-1:IMSS | gene_product=60S ribosomal protein L10a, putative | transcript_product=60S ribosomal protein L10a, putative | location=DS571390:19590-20234(-) | protein_length=214 | sequence_SO=supercontig | SO=protein_coding	0	45.522	36	7	73	7	1	214	23.8	9.76	197.86	7	0	0.871	-0.2	0.0671843	9.15	0.942	0.871	0.618	-0.09	-0.2	-0.69	103	97	59.92	67.14	127.6	157.9	35	120.2	137.6	21.6
High	Master Protein	EHI_107080A-p1	transcript=EHI_107080A | gene=EHI_107080 | organism=Entamoeba_histolytica_HM-1:IMSS | gene_product=hypothetical protein | transcript_product=hypothetical protein | location=DS571205:22522-25176(+) | protein_length=884 | sequence_SO=supercontig | SO=protein_coding	0.008	2.834	1	1	1	1	1	884	101	6.06	2.28	1	0	1.174	0.23	0.0672811	0.58	1.174	1.178	1.056	0.23	0.24	0.08	93.5	106.5	12.71	9.5	80.7	96.6	104.1	94.8	113.8	110
High	Master Protein	EHI_098570A-p1	transcript=EHI_098570A | gene=EHI_098570 | organism=Entamoeba_histolytica_HM-1:IMSS | gene_product=fructose-1,6-bisphosphate aldolase, putative | transcript_product=fructose-1,6-bisphosphate aldolase, putative | location=DS571169:101660-102652(-) | protein_length=330 | sequence_SO=supercontig | SO=protein_coding	0	206.01	61	23	517	23	1	330	36.2	6.54	1096.19	23	0	0.925	-0.11	0.0677753	0.11	0.925	0.924	0.946	-0.11	-0.11	-0.08	103.9	96.1	34.4	33.4	112.8	133.9	64.3	104.3	123.7	60.9
High	Master Protein	EHI_159860A-p1	transcript=EHI_159860A | gene=EHI_159860 | organism=Entamoeba_histolytica_HM-1:IMSS | gene_product=type A flavoprotein, putative | transcript_product=type A flavoprotein, putative | location=DS571167:100524-101765(-) | protein_length=413 | sequence_SO=supercontig | SO=protein_coding	0.003	3.352	2	1	3	1	1	413	46.7	5.31	5.84	1	0	1.424	0.51	0.067873	5.33	1.373	1.424	1.478	0.46	0.51	0.56	82.5	117.5	35.49	39.14	63.2	67.4	115.6	86.7	96.1	170.9
High	Master Protein	EHI_040460A-p1	transcript=EHI_040460A | gene=EHI_040460 | organism=Entamoeba_histolytica_HM-1:IMSS | gene_product=cysteine protease inhibitor 2 (EhICP2) | transcript_product=cysteine protease inhibitor 2 (EhICP2) | location=DS571224:54551-54922(-) | protein_length=123 | sequence_SO=supercontig | SO=protein_coding	0	6.06	12	1	3	1	1	123	14	9.03	9.85	1	0	1.938	0.95	0.0680906	5.31	2.007	1.727	1.938	1.01	0.79	0.95	66.5	133.5	38.8	42.9	70.8	40.8	93.8	142.1	70.5	181.8
High	Master Protein	EHI_148560A-p1	transcript=EHI_148560A | gene=EHI_148560 | organism=Entamoeba_histolytica_HM-1:IMSS | gene_product=4-alpha-glucanotransferase, putative | transcript_product=4-alpha-glucanotransferase, putative | location=DS571146:103446-106142(-) | protein_length=898 | sequence_SO=supercontig | SO=protein_coding	0	133.929	27	21	136	21	1	898	103.4	6.23	380.7	21	0	0.633	-0.66	0.0681098	2.78	0.663	0.443	0.633	-0.59	-1.17	-0.66	120.3	79.7	56.94	66.71	84.8	83.3	207.5	56.2	36.9	131.4
High	Master Protein	EHI_109990A-p1	transcript=EHI_109990A | gene=EHI_109990 | organism=Entamoeba_histolytica_HM-1:IMSS | gene_product=hypothetical protein | transcript_product=hypothetical protein | location=DS571242:43436-44146(-) | protein_length=236 | sequence_SO=supercontig | SO=protein_coding	0.001	4.425	5	1	2	1	1	236	27	4.84	5.05	1	0	1.494	0.58	0.0688134	10.74	1.602	1.307	1.494	0.68	0.39	0.58	86.7	113.3	25.77	30.16	98.3	86.7	57.8	157.5	113.3	86.4
High	Master Protein	EHI_086230A-p1	transcript=EHI_086230A | gene=EHI_086230 | organism=Entamoeba_histolytica_HM-1:IMSS | gene_product=hypothetical protein | transcript_product=hypothetical protein | location=DS571235:47679-48014(+) | protein_length=111 | sequence_SO=supercontig | SO=protein_coding	0	51.477	48	6	82	6	1	111	12.6	5.63	261.45	6	0	0.841	-0.25	0.0692367	6.58	0.729	0.841	0.894	-0.46	-0.25	-0.16	108.3	91.7	4.18	9.1	110.7	114	104.9	80.7	95.9	93.8
High	Master Protein	EHI_001050A-p1	transcript=EHI_001050A | gene=EHI_001050 | organism=Entamoeba_histolytica_HM-1:IMSS | gene_product=sec 13 protein, putative | transcript_product=sec 13 protein, putative | location=DS571210:37618-38450(-) | protein_length=261 | sequence_SO=supercontig | SO=protein_coding	0	29.669	21	4	58	4	1	261	29.5	6.37	134.69	4	0	0.882	-0.18	0.0700449	9.45	0.882	0.793	0.955	-0.18	-0.33	-0.07	110.6	89.4	42.2	50.71	76.5	83.4	156.9	67.5	66.1	149.7
High	Master Protein	EHI_127340A-p1	transcript=EHI_127340A | gene=EHI_127340 | organism=Entamoeba_histolytica_HM-1:IMSS | gene_product=translation initiation factor IF-2, putative | transcript_product=translation initiation factor IF-2, putative | location=DS571166:86948-89620(+) | protein_length=890 | sequence_SO=supercontig | SO=protein_coding	0.006	3.094	2	1	8	1	1	890	102.3	6.84	0	1	0	0.911	-0.13	0.0703362	6.04	0.956	0.911	0.851	-0.07	-0.13	-0.23	104.7	95.3	9.68	15.27	116.1	101.5	96.7	111	92.4	82.3
High	Master Protein	EHI_030480A-p1	transcript=EHI_030480A | gene=EHI_030480 | organism=Entamoeba_histolytica_HM-1:IMSS | gene_product=hypothetical protein | transcript_product=hypothetical protein | location=DS571253:42844-43260(+) | protein_length=138 | sequence_SO=supercontig | SO=protein_coding	0	7.262	8	1	3	1	1	138	16.1	7.71	9.16	1	0	0.701	-0.51	0.0704756	4	0.701	0.75	0.663	-0.51	-0.41	-0.59	114.5	85.5	34.73	29	94.5	94	165.2	66.3	70.5	109.5
High	Master Protein	EHI_097470A-p1	transcript=EHI_097470A | gene=EHI_097470 | organism=Entamoeba_histolytica_HM-1:IMSS | gene_product=HEAT repeat domain containing protein | transcript_product=HEAT repeat domain containing protein | location=DS571386:3312-6479(+) | protein_length=1055 | sequence_SO=supercontig | SO=protein_coding	0	29.187	6	4	20	4	1	1055	118	4.75	54.49	4	0	0.761	-0.39	0.0714423	4.63	0.72	0.761	0.866	-0.47	-0.39	-0.21	116.3	83.7	88.01	96.78	62.5	45.8	220.7	45	34.9	191.1
High	Master Protein	EHI_117850A-p1	transcript=EHI_117850A | gene=EHI_117850 | organism=Entamoeba_histolytica_HM-1:IMSS | gene_product=hypothetical protein | transcript_product=hypothetical protein | location=DS571183:9938-10405(+) | protein_length=155 | sequence_SO=supercontig | SO=protein_coding	0	11.064	16	2	14	2	1	155	17.6	9.41	29.9	2	0	0.502	-0.99	0.0719222	4.35	0.584	0.444	0.502	-0.78	-1.17	-0.99	126.3	73.7	39.13	34.46	134.4	184.5	80.3	78.5	81.9	40.4
High	Master Protein	EHI_030830A-p1	transcript=EHI_030830A | gene=EHI_030830 | organism=Entamoeba_histolytica_HM-1:IMSS | gene_product=Plasma membrane calcium-transporting ATPase, putative | transcript_product=Plasma membrane calcium-transporting ATPase, putative | location=DS571208:38862-41942(+) | protein_length=1026 | sequence_SO=supercontig | SO=protein_coding	0	17.869	9	6	19	6	1	1026	113.9	5.47	33.24	6	0	1.733	0.79	0.0721311	41.13	1.252	2.285	1.733	0.32	1.19	0.79	72.6	127.4	27.57	4.38	97.8	57.4	69.9	122.5	131.2	121.1
High	Master Protein	EHI_107020A-p1	transcript=EHI_107020A | gene=EHI_107020 | organism=Entamoeba_histolytica_HM-1:IMSS | gene_product=hypothetical protein | transcript_product=hypothetical protein | location=DS571205:12585-13310(+) | protein_length=241 | sequence_SO=supercontig | SO=protein_coding	0	6.704	4	1	17	1	1	241	28.6	9.28	37.37	1	0	0.661	-0.6	0.0724555	12.99	0.661	0.793	0.475	-0.6	-0.33	-1.07	111.5	88.5	44.43	51.59	181.7	100	80.6	120	79.4	38.3
High	Master Protein	EHI_098560A-p1	transcript=EHI_098560A | gene=EHI_098560 | organism=Entamoeba_histolytica_HM-1:IMSS | gene_product=hexokinase 2 | transcript_product=hexokinase 2 | location=DS571169:97400-98737(+) | protein_length=445 | sequence_SO=supercontig | SO=protein_coding	0	226.181	50	20	411	7	1	445	49.4	5.24	1245.51	20	13	0.866	-0.21	0.0725284	9.27	0.866	0.938	0.782	-0.21	-0.09	-0.35	105.2	94.8	9.02	16.43	114.9	110.4	96.3	99.5	103.6	75.3
High	Master Protein	EHI_141930A-p1	transcript=EHI_141930A | gene=EHI_141930 | organism=Entamoeba_histolytica_HM-1:IMSS | gene_product=protein kinase, putative | transcript_product=protein kinase, putative | location=DS571161:63904-65540(+) | protein_length=511 | sequence_SO=supercontig | SO=protein_coding	0	20.384	10	4	17	4	1	511	58.6	6.76	38.76	4	0	0.223	-2.17	0.0727268	3.68	0.223	0.112	0.484	-2.17	-3.16	-1.05	163.5	36.5	79.09	129.31	89.9	69.1	278.5	20	7.7	134.7
High	Master Protein	EHI_198950A-p1	transcript=EHI_198950A | gene=EHI_198950 | organism=Entamoeba_histolytica_HM-1:IMSS | gene_product=WD-repeat protein | transcript_product=WD-repeat protein | location=DS571165:78250-79239(-) | protein_length=329 | sequence_SO=supercontig | SO=protein_coding	0	20.669	13	3	14	2	1	329	36.9	4.93	41.72	3	0	0.632	-0.66	0.0731098	0.1	0.632	0.711	0.631	-0.66	-0.49	-0.66	116.9	83.1	45.9	45.7	170.4	130.1	61	107.6	92.5	38.5
High	Master Protein	EHI_117920A-p1	transcript=EHI_117920A | gene=EHI_117920 | organism=Entamoeba_histolytica_HM-1:IMSS | gene_product=pleckstrin homology (PH) domain containing protein | transcript_product=pleckstrin homology (PH) domain containing protein | location=DS571183:22891-24198(-) | protein_length=417 | sequence_SO=supercontig | SO=protein_coding	0	39.518	18	7	81	7	1	417	47.4	6.67	203.96	7	0	0.88	-0.18	0.0732648	0.78	0.682	0.886	0.88	-0.55	-0.18	-0.18	106.1	93.9	24.15	33.57	92.8	95.9	140.1	63.2	84.9	123.2
High	Master Protein	EHI_039480A-p1	transcript=EHI_039480A | gene=EHI_039480 | organism=Entamoeba_histolytica_HM-1:IMSS | gene_product=Rho guanine nucleotide exchange factor, putative | transcript_product=Rho guanine nucleotide exchange factor, putative | location=DS571355:21199-23706(-) | protein_length=835 | sequence_SO=supercontig | SO=protein_coding	0	13.255	2	1	25	1	1	835	95.9	6.55	37.09	1	0	1.333	0.42	0.073973	4.32	1.372	1.333	1.282	0.46	0.42	0.36	85.7	114.3	64.18	60.79	51.2	57.9	150.5	70.2	77.2	193
High	Master Protein	EHI_080730A-p1	transcript=EHI_080730A | gene=EHI_080730 | organism=Entamoeba_histolytica_HM-1:IMSS | gene_product=hemolysin-3, putative | transcript_product=hemolysin-3, putative | location=DS571414:10607-11498(-) | protein_length=277 | sequence_SO=supercontig | SO=protein_coding	0.009	2.478	4	1	10	1	1	277	32.1	7.81	13.59	1	0	1.622	0.7	0.0750116	18.72	1.622	1.958	1.417	0.7	0.97	0.5	67.6	132.4	33.23	37.38	100.8	71.4	51.6	163.5	139.8	73
High	Master Protein	EHI_176150A-p1	transcript=EHI_176150A | gene=EHI_176150 | organism=Entamoeba_histolytica_HM-1:IMSS | gene_product=ribose 5-phosphate isomerase, putative | transcript_product=ribose 5-phosphate isomerase, putative | location=DS571547:3142-3582(+) | protein_length=146 | sequence_SO=supercontig | SO=protein_coding	0	10.68	25	3	20	3	1	146	16.1	7.81	45.35	3	0	1.248	0.32	0.0769268	12.75	1.72	1.248	1.141	0.78	0.32	0.19	93.4	106.6	33.5	21.66	55.9	113.5	90.1	96.1	141.6	102.8
High	Master Protein	EHI_074170A-p1	transcript=EHI_074170A | gene=EHI_074170 | organism=Entamoeba_histolytica_HM-1:IMSS | gene_product=hypothetical protein | transcript_product=hypothetical protein | location=DS571232:48896-50590(+) | protein_length=543 | sequence_SO=supercontig | SO=protein_coding	0	5.944	2	1	3	1	1	543	62	5.11	9.38	1	0	0.667	-0.58	0.0773882	18.16	0.851	0.667	0.448	-0.23	-0.58	-1.16	109.5	90.5	47.91	60.69	132.8	164.6	55.2	112.9	109.8	24.7
High	Master Protein	EHI_168340A-p1	transcript=EHI_168340A | gene=EHI_168340 | organism=Entamoeba_histolytica_HM-1:IMSS | gene_product=actin-binding protein, cofilin/tropomyosin family | transcript_product=actin-binding protein, cofilin/tropomyosin family | location=DS571263:27049-27495(+) | protein_length=148 | sequence_SO=supercontig | SO=protein_coding	0	83.182	49	8	246	8	1	148	16.2	5.11	758.01	8	0	0.915	-0.13	0.077733	0.28	0.78	0.917	0.915	-0.36	-0.12	-0.13	112.4	87.6	59.46	64.42	77.7	62.4	178.6	60.6	57.2	163.5
High	Master Protein	EHI_020350A-p1	transcript=EHI_020350A | gene=EHI_020350 | organism=Entamoeba_histolytica_HM-1:IMSS | gene_product=hypothetical protein | transcript_product=hypothetical protein | location=DS571339:27018-27695(+) | protein_length=225 | sequence_SO=supercontig | SO=protein_coding	0	28.895	47	8	32	8	1	225	26.3	5.78	43.21	8	0	1.146	0.2	0.0780888	5.66	1.044	1.146	1.189	0.06	0.2	0.25	91.3	108.7	16.63	9.93	112.5	85.1	85.6	117.4	97.5	101.8
High	Master Protein	EHI_009530A-p1	transcript=EHI_009530A | gene=EHI_009530 | organism=Entamoeba_histolytica_HM-1:IMSS | gene_product=pyruvate phosphate dikinase | transcript_product=pyruvate phosphate dikinase | location=DS571184:42067-44724(+) | protein_length=885 | sequence_SO=supercontig | SO=protein_coding	0	949.729	80	74	2023	74	1	885	97.8	6.18	5633.42	74	0	0.951	-0.07	0.0784429	2.67	0.932	0.951	0.977	-0.1	-0.07	-0.03	103.5	96.5	5.26	3.41	105.2	105.8	96.2	98.1	100.6	94
High	Master Protein	EHI_164500A-p1	transcript=EHI_164500A | gene=EHI_164500 | organism=Entamoeba_histolytica_HM-1:IMSS | gene_product=Sec61 alpha subunit, putative | transcript_product=Sec61 alpha subunit, putative | location=DS571214:54625-55805(+) | protein_length=344 | sequence_SO=supercontig | SO=protein_coding	0.008	2.574	3	1	3	1	1	344	37.5	4.97	2.09	1	0	0.771	-0.37	0.0785201	6.86	0.831	0.562	0.771	-0.27	-0.83	-0.37	124.5	75.5	21.68	34.3	141.2	115.5	90.9	117.3	65	70.1
High	Master Protein	EHI_001070A-p1	transcript=EHI_001070A | gene=EHI_001070 | organism=Entamoeba_histolytica_HM-1:IMSS | gene_product=LIM zinc finger domain containing protein | transcript_product=LIM zinc finger domain containing protein | location=DS571210:39373-40536(+) | protein_length=387 | sequence_SO=supercontig | SO=protein_coding	0	18.489	9	3	23	3	1	387	43.9	7.5	41.34	3	0	0.896	-0.16	0.0786608	3.83	0.925	0.8	0.896	-0.11	-0.32	-0.16	111.1	88.9	44.81	47.15	71.1	87.8	160.9	65.7	70.3	144.2
High	Master Protein	EHI_143650A-p1	transcript=EHI_143650A | gene=EHI_143650 | organism=Entamoeba_histolytica_HM-1:IMSS | gene_product=Rab family GTPase | transcript_product=Rab family GTPase | location=DS571344:22956-23582(+) | protein_length=208 | sequence_SO=supercontig | SO=protein_coding	0	39.244	47	8	85	8	1	208	22.6	7.71	193.81	8	0	1.157	0.21	0.0787346	0.01	1.299	1.157	1.157	0.38	0.21	0.21	92.7	107.3	16.82	21.27	100.4	98.1	73	130.5	113.5	84.4
High	Master Protein	EHI_050500A-p1	transcript=EHI_050500A | gene=EHI_050500 | organism=Entamoeba_histolytica_HM-1:IMSS | gene_product=Mov34/MPN/PAD-1 family protein | transcript_product=Mov34/MPN/PAD-1 family protein | location=DS571149:52303-53259(+) | protein_length=318 | sequence_SO=supercontig | SO=protein_coding	0.001	4.704	11	2	4	2	1	318	36.5	5.52	7.86	2	0	2.687	1.43	0.0815463	83.14	4.728	2.687	1.18	2.24	1.43	0.24	34.9	165.1	156.37	126.02	9.2	7.3	238.7	43.5	19.7	281.6
High	Master Protein	EHI_004370A-p1	transcript=EHI_004370A | gene=EHI_004370 | organism=Entamoeba_histolytica_HM-1:IMSS | gene_product=hypothetical protein | transcript_product=hypothetical protein | location=DS571181:32311-33376(+) | protein_length=335 | sequence_SO=supercontig | SO=protein_coding	0	76.721	30	10	105	10	1	335	39.2	5.68	334.32	10	0	0.727	-0.46	0.0816883	0.59	0.727	0.722	0.886	-0.46	-0.47	-0.17	115.8	84.2	17.44	7.76	116.7	130.8	91.8	84.9	94.4	81.4
High	Master Protein	EHI_059830A-p1	transcript=EHI_059830A | gene=EHI_059830 | organism=Entamoeba_histolytica_HM-1:IMSS | gene_product=hypothetical protein | transcript_product=hypothetical protein | location=DS571234:24485-27199(-) | protein_length=904 | sequence_SO=supercontig | SO=protein_coding	0	33.208	11	8	27	8	1	904	99.2	4.88	62.62	8	0	2.025	1.02	0.0817007	12.39	1.856	2.025	3.035	0.89	1.02	1.6	66.1	133.9	70.04	61.08	97.7	88.8	13	181.4	179.8	39.3
High	Master Protein	EHI_176820A-p1	transcript=EHI_176820A | gene=EHI_176820 | organism=Entamoeba_histolytica_HM-1:IMSS | gene_product=N-acetylmuraminidase, putative | transcript_product=N-acetylmuraminidase, putative | location=DS571540:3006-3653(-) | protein_length=215 | sequence_SO=supercontig | SO=protein_coding	0	9.749	12	2	6	2	1	215	24	6.52	10.27	2	0	1.31	0.39	0.0818152	4.17	1.756	1.274	1.31	0.81	0.35	0.39	72.6	127.4	66.02	58	55.1	48.1	146.6	96.7	61.3	192.2
High	Master Protein	EHI_110350A-p1	transcript=EHI_110350A | gene=EHI_110350 | organism=Entamoeba_histolytica_HM-1:IMSS | gene_product=thioredoxin, putative | transcript_product=thioredoxin, putative | location=DS571151:48761-50275(-) | protein_length=504 | sequence_SO=supercontig | SO=protein_coding	0	33.705	15	7	51	7	1	504	59	5.07	145.31	7	0	1.396	0.48	0.0826673	19.21	1.396	1.639	1.215	0.48	0.71	0.28	75.8	124.2	32.75	35.06	113.4	72	62.5	158.3	118	75.9
High	Master Protein	EHI_111760A-p1	transcript=EHI_111760A | gene=EHI_111760 | organism=Entamoeba_histolytica_HM-1:IMSS | gene_product=40S ribosomal protein S12, putative | transcript_product=40S ribosomal protein S12, putative | location=DS571273:25097-25495(+) | protein_length=132 | sequence_SO=supercontig | SO=protein_coding	0	24.756	22	3	34	3	1	132	14.8	8.15	97.64	3	0	0.901	-0.15	0.0829879	0.52	0.71	0.901	0.905	-0.49	-0.15	-0.14	105.2	94.8	25.62	34.93	89.2	95.2	139.9	63.3	85.8	126.6
High	Master Protein	EHI_199000A-p1	transcript=EHI_199000A | gene=EHI_199000 | organism=Entamoeba_histolytica_HM-1:IMSS | gene_product=calponin homology domain protein, putative | transcript_product=calponin homology domain protein, putative | location=DS571165:92460-94319(+) | protein_length=619 | sequence_SO=supercontig | SO=protein_coding	0	278.52	45	25	496	25	1	619	69.8	4.92	1387.76	25	0	0.711	-0.49	0.0844521	2.99	0.891	0.682	0.711	-0.17	-0.55	-0.49	105.8	94.2	19.73	19.76	103.8	98	139.5	92.5	66.9	99.2
High	Master Protein	EHI_030810A-p1	transcript=EHI_030810A | gene=EHI_030810 | organism=Entamoeba_histolytica_HM-1:IMSS | gene_product=malate dehydrogenase,cytoplasmic, putative | transcript_product=malate dehydrogenase,cytoplasmic, putative | location=DS571208:36729-37796(+) | protein_length=355 | sequence_SO=supercontig | SO=protein_coding	0	57.2	26	10	62	2	1	355	39.3	6.54	162.09	10	8	0.779	-0.36	0.0846509	5.61	0.91	0.731	0.779	-0.14	-0.45	-0.36	115.6	84.4	21.3	27.03	124.5	123.7	83.3	113.3	90.3	64.9
High	Master Protein	EHI_134810A-p1	transcript=EHI_134810A | gene=EHI_134810 | organism=Entamoeba_histolytica_HM-1:IMSS | gene_product=rubrerythrin, putative | transcript_product=rubrerythrin, putative | location=DS571193:66513-67082(+) | protein_length=189 | sequence_SO=supercontig | SO=protein_coding	0	85.333	40	8	102	7	1	189	21.2	6.39	326.57	8	1	0.713	-0.49	0.0850553	4.29	0.673	0.713	0.898	-0.57	-0.49	-0.15	114.5	85.5	7.8	14.33	123.5	106.3	111.2	83.1	75.8	99.9
High	Master Protein	EHI_124460A-p1	transcript=EHI_124460A | gene=EHI_124460 | organism=Entamoeba_histolytica_HM-1:IMSS | gene_product=AP-1 complex subunit mu-2, putative | transcript_product=AP-1 complex subunit mu-2, putative | location=DS571188:40848-42131(+) | protein_length=427 | sequence_SO=supercontig | SO=protein_coding	0	19.718	13	4	20	4	1	427	49.7	8.15	51.64	4	0	1.672	0.74	0.0852633	42.93	13.34	1.672	1.188	3.74	0.74	0.25	74.8	125.2	92.82	32.27	6.8	70.8	143.4	90.1	118.5	170.4
High	Master Protein	EHI_074110A-p1	transcript=EHI_074110A | gene=EHI_074110 | organism=Entamoeba_histolytica_HM-1:IMSS | gene_product=oxysterol-binding protein, putative | transcript_product=oxysterol-binding protein, putative | location=DS571232:37057-38529(+) | protein_length=490 | sequence_SO=supercontig | SO=protein_coding	0	39.053	25	9	48	9	1	490	56.9	5.62	112.34	9	0	0.563	-0.83	0.0852997	3.04	0.468	0.6	0.563	-1.1	-0.74	-0.83	125	75	57.97	61.94	67.7	106.2	211.6	31.7	63.7	119.2
High	Master Protein	EHI_141330A-p1	transcript=EHI_141330A | gene=EHI_141330 | organism=Entamoeba_histolytica_HM-1:IMSS | gene_product=hypothetical protein | transcript_product=hypothetical protein | location=DS571161:7060-8451(-) | protein_length=463 | sequence_SO=supercontig | SO=protein_coding	0	56.899	26	6	55	6	1	463	51.4	5.17	170.74	6	0	0.77	-0.38	0.0856873	3.1	0.797	0.652	0.77	-0.33	-0.62	-0.38	121.1	78.9	46.45	49.59	159.5	130	55.7	127.2	84.7	42.9
High	Master Protein	EHI_103590A-p1	transcript=EHI_103590A | gene=EHI_103590 | organism=Entamoeba_histolytica_HM-1:IMSS | gene_product=phosphofructokinase, putative | transcript_product=phosphofructokinase, putative | location=DS571158:77158-78468(+) | protein_length=436 | sequence_SO=supercontig | SO=protein_coding	0	20.132	6	2	11	2	1	436	47.6	7.31	32.79	2	0	0.774	-0.37	0.0860261	8.63	0.774	0.479	0.849	-0.37	-1.06	-0.24	125.2	74.8	48.2	69.06	73.1	94.7	178.5	56.6	45.3	151.6
High	Master Protein	EHI_005060A-p1	transcript=EHI_005060A | gene=EHI_005060 | organism=Entamoeba_histolytica_HM-1:IMSS | gene_product=Fe-hydrogenase, putative | transcript_product=Fe-hydrogenase, putative | location=DS571195:57916-59430(-) | protein_length=504 | sequence_SO=supercontig | SO=protein_coding	0	128.212	34	16	226	16	1	504	55.1	7.62	568.77	16	0	1.219	0.29	0.087235	16.65	1.219	1.598	1.082	0.29	0.68	0.11	90.1	109.9	51.76	34.91	73	54.3	142.7	88.9	86.8	154.3
High	Master Protein	EHI_165070A-p1	transcript=EHI_165070A | gene=EHI_165070 | organism=Entamoeba_histolytica_HM-1:IMSS | gene_product=estradiol 17-beta-dehydrogenase, putative | transcript_product=estradiol 17-beta-dehydrogenase, putative | location=DS571217:3054-4025(-) | protein_length=323 | sequence_SO=supercontig | SO=protein_coding	0	48.387	22	7	53	7	1	323	36.6	9.04	166.87	7	0	0.865	-0.21	0.0880077	5.23	0.865	0.825	0.926	-0.21	-0.28	-0.11	109.6	90.4	30.75	28.1	137.1	112.8	71.9	118.7	93	66.6
High	Master Protein	EHI_163480A-p1	transcript=EHI_163480A | gene=EHI_163480 | organism=Entamoeba_histolytica_HM-1:IMSS | gene_product=90 kDa heat shock protein, putative | transcript_product=90 kDa heat shock protein, putative | location=DS571246:2302-4437(-) | protein_length=711 | sequence_SO=supercontig | SO=protein_coding	0	19.393	10	6	23	6	1	711	81.2	5.07	47.32	6	0	0.387	-1.37	0.0887211	7.59	0.387	0.255	0.791	-1.37	-1.97	-0.34	142.5	57.5	5.29	53.54	142.8	137	128.5	55.2	34.9	101.6
High	Master Protein	EHI_175050A-p1	transcript=EHI_175050A | gene=EHI_175050 | organism=Entamoeba_histolytica_HM-1:IMSS | gene_product=aspartyl-tRNA synthetase, putative | transcript_product=aspartyl-tRNA synthetase, putative | location=DS571189:60686-62320(+) | protein_length=544 | sequence_SO=supercontig | SO=protein_coding	0	71.629	26	13	154	13	1	544	62.6	7.09	418.09	13	0	0.786	-0.35	0.0890193	4.91	0.828	0.623	0.786	-0.27	-0.68	-0.35	112.4	87.6	12.27	3.33	104	131	110.4	86.1	81.6	86.8
High	Master Protein	EHI_191750A-p1	transcript=EHI_191750A | gene=EHI_191750 | organism=Entamoeba_histolytica_HM-1:IMSS | gene_product=60S ribosomal protein L12, putative | transcript_product=60S ribosomal protein L12, putative | location=DS571481:9201-9810(-) | protein_length=167 | sequence_SO=supercontig | SO=protein_coding	0	46.421	36	4	53	4	1	167	17.8	9.6	157.58	4	0	0.861	-0.22	0.0890266	4.17	0.894	0.809	0.861	-0.16	-0.31	-0.22	106.9	93.1	36.43	35.65	125.8	135.3	62.9	112.4	109.4	54.2
High	Master Protein	EHI_135740A-p1	transcript=EHI_135740A | gene=EHI_135740 | organism=Entamoeba_histolytica_HM-1:IMSS | gene_product=acyl-CoA synthetase, putative | transcript_product=acyl-CoA synthetase, putative | location=DS571390:10736-13789(+) | protein_length=1017 | sequence_SO=supercontig | SO=protein_coding	0	36.376	9	7	36	6	1	1017	115.1	6.7	74.56	7	1	1.409	0.49	0.0895894	6.42	1.348	1.409	1.786	0.43	0.49	0.84	85.2	114.8	9.78	25.04	78.5	71.8	87.2	105.8	101.1	155.7
High	Master Protein	EHI_026340A-p1	transcript=EHI_026340A | gene=EHI_026340 | organism=Entamoeba_histolytica_HM-1:IMSS | gene_product=thioredoxin, putative | transcript_product=thioredoxin, putative | location=DS571286:16004-16387(+) | protein_length=127 | sequence_SO=supercontig | SO=protein_coding	0	35.197	35	5	137	4	1	127	14.5	5.27	323.91	5	0	0.73	-0.45	0.090161	0.76	0.881	0.73	0.723	-0.18	-0.45	-0.47	106.3	93.7	28.04	23.98	95.8	149.5	93.6	84.4	109.1	67.6
High	Master Protein	EHI_197510A-p1	transcript=EHI_197510A | gene=EHI_197510 | organism=Entamoeba_histolytica_HM-1:IMSS | gene_product=EF-hand calcium-binding domain containing protein | transcript_product=EF-hand calcium-binding domain containing protein | location=DS571157:138957-139751(+) | protein_length=264 | sequence_SO=supercontig | SO=protein_coding	0	7.742	9	2	6	2	1	264	29.9	6.15	11.17	2	0	1.995	1	0.0903959	19.32	2.535	1.735	1.995	1.34	0.79	1	56.6	143.4	46.01	49.1	63.5	34.8	93.7	160.8	60.4	186.8
High	Master Protein	EHI_198580A-p1	transcript=EHI_198580A | gene=EHI_198580 | organism=Entamoeba_histolytica_HM-1:IMSS | gene_product=hypothetical protein | transcript_product=hypothetical protein | location=DS571165:5308-5916(-) | protein_length=202 | sequence_SO=supercontig | SO=protein_coding	0	27.767	32	4	20	4	1	202	22.6	5.5	58.59	4	0	0.502	-1	0.0909603	5.39	0.574	0.502	0.255	-0.8	-1	-1.97	149.3	50.7	28.95	34.85	144.7	98.1	179.3	83.1	49.2	45.6
High	Master Protein	EHI_103730A-p1	transcript=EHI_103730A | gene=EHI_103730 | organism=Entamoeba_histolytica_HM-1:IMSS | gene_product=threonyl-tRNA synthetase, putative | transcript_product=threonyl-tRNA synthetase, putative | location=DS571158:105584-107614(+) | protein_length=676 | sequence_SO=supercontig | SO=protein_coding	0	25.306	13	5	15	5	1	676	77.8	7.01	46.33	5	0	0.281	-1.83	0.0910242	1.57	0.281	0.243	0.851	-1.83	-2.04	-0.23	156.7	43.3	16.74	90.6	119.8	121.8	159.5	33.7	29.6	135.7
High	Master Protein	EHI_106350A-p1	transcript=EHI_106350A | gene=EHI_106350 | organism=Entamoeba_histolytica_HM-1:IMSS | gene_product=Vacuolar ATP synthase subunit d, putative | transcript_product=Vacuolar ATP synthase subunit d, putative | location=DS571236:49606-50664(-) | protein_length=352 | sequence_SO=supercontig | SO=protein_coding	0	23.646	11	3	27	3	1	352	40.3	4.67	74.66	3	0	0.292	-1.78	0.0910805	5.45	0.418	0.151	0.292	-1.26	-2.73	-1.78	142.9	57.1	55.3	65.02	103.5	108.1	254.6	43.2	16.3	74.2
High	Master Protein	EHI_134830A-p1	transcript=EHI_134830A | gene=EHI_134830 | organism=Entamoeba_histolytica_HM-1:IMSS | gene_product=NAD synthetase, putative | transcript_product=NAD synthetase, putative | location=DS571193:72829-73749(+) | protein_length=306 | sequence_SO=supercontig | SO=protein_coding	0	51.431	25	5	35	5	1	306	34.3	6.04	133.31	5	0	1.065	0.09	0.0925324	2.05	1.065	1.05	1.1	0.09	0.07	0.14	96.8	103.2	25.31	27.31	102.7	69.4	116.9	109.4	72.9	128.6
High	Master Protein	EHI_197340A-p1	transcript=EHI_197340A | gene=EHI_197340 | organism=Entamoeba_histolytica_HM-1:IMSS | gene_product=sulfotransferase, putative | transcript_product=sulfotransferase, putative | location=DS571157:110501-111814(-) | protein_length=437 | sequence_SO=supercontig | SO=protein_coding	0	34.615	21	7	37	7	1	437	51.8	6.07	98.21	7	0	1.597	0.68	0.0928703	15.86	1.152	1.597	1.768	0.2	0.68	0.82	88.2	111.8	18.4	18.09	88.6	89.9	63.6	102.1	143.5	112.3
High	Master Protein	EHI_060860A-p1	transcript=EHI_060860A | gene=EHI_060860 | organism=Entamoeba_histolytica_HM-1:IMSS | gene_product=D-3-phosphoglycerate dehydrogenase, putative | transcript_product=D-3-phosphoglycerate dehydrogenase, putative | location=DS571413:4601-5500(-) | protein_length=299 | sequence_SO=supercontig | SO=protein_coding	0	29.846	19	6	49	6	1	299	33.4	8.09	85.39	6	0	0.633	-0.66	0.0929996	4.96	0.844	0.633	0.581	-0.24	-0.66	-0.78	126.5	73.5	22.66	9.16	89	139.6	131.6	75.1	88.4	76.4
High	Master Protein	EHI_065490A-p1	transcript=EHI_065490A | gene=EHI_065490 | organism=Entamoeba_histolytica_HM-1:IMSS | gene_product=hypothetical protein | transcript_product=hypothetical protein | location=DS571192:7187-8406(-) | protein_length=378 | sequence_SO=supercontig | SO=protein_coding	0	40.115	18	7	73	7	1	378	43.3	5	217.75	7	0	0.638	-0.65	0.0932658	1.46	0.638	0.623	0.839	-0.65	-0.68	-0.25	122.1	77.9	26.11	12.23	125.1	146.7	85.4	79.8	91.4	71.7
High	Master Protein	EHI_100410A-p1	transcript=EHI_100410A | gene=EHI_100410 | organism=Entamoeba_histolytica_HM-1:IMSS | gene_product=hypothetical protein | transcript_product=hypothetical protein | location=DS571201:53182-57324(+) | protein_length=1380 | sequence_SO=supercontig | SO=protein_coding	0.002	3.898	1	1	6	1	1	1380	161.3	7.28	11.34	1	0	0.543	-0.88	0.0934247	1.3	0.708	0.527	0.543	-0.5	-0.93	-0.88	131	69	58.67	67.82	176.9	153.7	41	125.2	80.9	22.3
High	Master Protein	EHI_176980A-p1	transcript=EHI_176980A | gene=EHI_176980 | organism=Entamoeba_histolytica_HM-1:IMSS | gene_product=hypothetical protein, conserved | transcript_product=hypothetical protein, conserved | location=DS571175:4815-6142(-) | protein_length=423 | sequence_SO=supercontig | SO=protein_coding	0	6.867	2	1	13	1	1	423	47.7	5.63	37.43	1	0	0.795	-0.33	0.0937015	1.4	0.807	0.754	0.795	-0.31	-0.41	-0.33	114	86	55.63	56.02	157.1	138.3	40.9	126.7	104.3	32.5
High	Master Protein	EHI_146330A-p1	transcript=EHI_146330A | gene=EHI_146330 | organism=Entamoeba_histolytica_HM-1:IMSS | gene_product=calpain large subunit domain III containing protein | transcript_product=calpain large subunit domain III containing protein | location=DS571398:6729-8504(-) | protein_length=591 | sequence_SO=supercontig | SO=protein_coding	0	46.28	18	7	27	7	1	591	67.8	5.35	82.77	7	0	0.631	-0.66	0.0944344	5.27	0.631	0.575	0.783	-0.66	-0.8	-0.35	127	73	39.98	32.26	165.4	131.3	69.2	104.4	75.4	54.2
High	Master Protein	EHI_023500A-p1	transcript=EHI_023500A | gene=EHI_023500 | organism=Entamoeba_histolytica_HM-1:IMSS | gene_product=calmodulin, putative | transcript_product=calmodulin, putative | location=DS571153:161806-162267(+) | protein_length=153 | sequence_SO=supercontig | SO=protein_coding	0	86.003	71	11	184	11	1	153	17.4	4.75	506.16	11	0	0.779	-0.36	0.0944756	2.49	0.779	0.757	0.822	-0.36	-0.4	-0.28	113.8	86.2	50.78	49.05	156.4	133.5	47.9	121.8	101	39.4
High	Master Protein	EHI_007330A-p1	transcript=EHI_007330A | gene=EHI_007330 | organism=Entamoeba_histolytica_HM-1:IMSS | gene_product=beta-N-acetylhexosaminidase, beta subunit | transcript_product=beta-N-acetylhexosaminidase, beta subunit | location=DS571323:21893-23590(-) | protein_length=565 | sequence_SO=supercontig | SO=protein_coding	0	49.236	18	9	66	9	1	565	64.3	5.8	182.62	9	0	0.456	-1.13	0.0945844	0.05	0.456	0.456	0.802	-1.13	-1.13	-0.32	125.2	74.8	20.32	22.13	158.1	120.5	107.8	72.1	55	86.5
Medium	Master Protein	EHI_049440A-p1	transcript=EHI_049440A | gene=EHI_049440 | organism=Entamoeba_histolytica_HM-1:IMSS | gene_product=hypothetical protein | transcript_product=hypothetical protein | location=DS571152:31993-32343(-) | protein_length=116 | sequence_SO=supercontig | SO=protein_coding	0.016	2.059	5	1	2	1	1	116	14	10.32	3.55	1	0	0.889	-0.17	0.096439	8	0.889	0.82	0.95	-0.17	-0.29	-0.07	109.2	90.8	16.11	15.53	124.4	103.4	90.6	110.7	84.8	86
High	Master Protein	EHI_154330A-p1	transcript=EHI_154330A | gene=EHI_154330 | organism=Entamoeba_histolytica_HM-1:IMSS | gene_product=hypothetical protein | transcript_product=hypothetical protein | location=DS571274:41313-44153(-) | protein_length=946 | sequence_SO=supercontig | SO=protein_coding	0	23.909	6	4	20	4	1	946	111.4	5.52	61.77	4	0	0.748	-0.42	0.0965561	8.88	0.748	0.828	0.638	-0.42	-0.27	-0.65	116	84	27.12	17.33	125.3	81.1	142.1	93.7	67.2	90.7
High	Master Protein	EHI_181240A-p1	transcript=EHI_181240A | gene=EHI_181240 | organism=Entamoeba_histolytica_HM-1:IMSS | gene_product=Rab B GTPase | transcript_product=Rab B GTPase | location=DS571288:34442-35020(+) | protein_length=192 | sequence_SO=supercontig | SO=protein_coding	0	9.446	12	2	9	1	1	192	21.4	5.17	22.28	2	0	1.309	0.39	0.0976603	28.55	1.309	3.178	1.057	0.39	1.67	0.08	86.6	113.4	83.86	53.36	82.5	17.1	164.4	107.9	54.4	173.7
High	Master Protein	EHI_191900A-p1	transcript=EHI_191900A | gene=EHI_191900 | organism=Entamoeba_histolytica_HM-1:IMSS | gene_product=cortexillin, putative | transcript_product=cortexillin, putative | location=DS571317:2073-4448(-) | protein_length=753 | sequence_SO=supercontig | SO=protein_coding	0	39.259	11	6	27	6	1	753	89.2	5.1	76.11	6	0	2.602	1.38	0.0978253	1.54	2.629	2.602	1.094	1.39	1.38	0.13	55.5	144.5	98.6	47.31	27.9	40.5	168.6	73.3	105.3	184.5
High	Master Protein	EHI_075660A-p1	transcript=EHI_075660A | gene=EHI_075660 | organism=Entamoeba_histolytica_HM-1:IMSS | gene_product=CAAX prenyl protease, putative | transcript_product=CAAX prenyl protease, putative | location=DS571394:10937-12270(-) | protein_length=416 | sequence_SO=supercontig | SO=protein_coding	0	14.306	14	4	17	4	1	416	48.6	6.54	51.07	4	0	2.078	1.06	0.0986301	24.86	2.427	1.705	2.078	1.28	0.77	1.06	71.3	128.7	44.75	47.91	79.9	84.5	31.7	193.8	144.2	65.9
High	Master Protein	EHI_182900A-p1	transcript=EHI_182900A | gene=EHI_182900 | organism=Entamoeba_histolytica_HM-1:IMSS | gene_product=actin | transcript_product=actin | location=DS571156:65510-66640(-) | protein_length=376 | sequence_SO=supercontig | SO=protein_coding	0	677.392	75	30	2453	30	1	376	42	5.33	8198.79	30	0	1.143	0.19	0.0996027	8.54	1.143	1.297	1.077	0.19	0.38	0.11	92.2	107.8	7.28	3.23	91.5	86	99.3	104.6	111.5	107
High	Master Protein	EHI_111000A-p1	transcript=EHI_111000A | gene=EHI_111000 | organism=Entamoeba_histolytica_HM-1:IMSS | gene_product=fatty acid elongase, putative | transcript_product=fatty acid elongase, putative | location=DS571279:8080-9564(+) | protein_length=494 | sequence_SO=supercontig | SO=protein_coding	0.001	5.234	2	1	7	1	1	494	56.3	8.69	12.75	1	0	0.805	-0.31	0.0996313	1.23	0.805	0.951	0.794	-0.31	-0.07	-0.33	110.8	89.2	27.8	34.07	123.5	126.1	73.1	99.4	119.9	58
High	Master Protein	EHI_187020A-p1	transcript=EHI_187020A | gene=EHI_187020 | organism=Entamoeba_histolytica_HM-1:IMSS | gene_product=glyceraldehyde-3-phosphate dehydrogenase, putative | transcript_product=glyceraldehyde-3-phosphate dehydrogenase, putative | location=DS571159:78953-79957(+) | protein_length=334 | sequence_SO=supercontig | SO=protein_coding	0	283.106	55	16	941	16	1	334	36	7.43	3410.25	16	0	1.161	0.22	0.0998281	8.36	1.095	1.452	1.161	0.13	0.54	0.22	89	111	34.75	29.44	78	67	126	85.4	97.3	146.3
High	Master Protein	EHI_110750A-p1	transcript=EHI_110750A | gene=EHI_110750 | organism=Entamoeba_histolytica_HM-1:IMSS | gene_product=dipeptidyl-peptidase III, putative | transcript_product=dipeptidyl-peptidase III, putative | location=DS571151:143283-145220(-) | protein_length=645 | sequence_SO=supercontig | SO=protein_coding	0	14.996	6	3	7	3	1	645	73.9	5.38	19.85	3	0	1.709	0.77	0.10046	27.54	1.391	6.211	1.709	0.48	2.63	0.77	71.7	128.3	59.76	22.25	75.6	21.8	96.8	105.2	135.2	165.4
High	Master Protein	EHI_160980A-p1	transcript=EHI_160980A | gene=EHI_160980 | organism=Entamoeba_histolytica_HM-1:IMSS | gene_product=hypothetical protein | transcript_product=hypothetical protein | location=DS571228:37831-38745(-) | protein_length=304 | sequence_SO=supercontig | SO=protein_coding	0	49.569	21	6	109	6	1	304	33.8	10.11	339.01	6	0	1.337	0.42	0.10161	9.11	1.419	1.163	1.337	0.51	0.22	0.42	82.7	117.3	39.96	43.68	75.1	58.6	124.7	106.6	68.1	166.8
High	Master Protein	EHI_151460A-p1	transcript=EHI_151460A | gene=EHI_151460 | organism=Entamoeba_histolytica_HM-1:IMSS | gene_product=hypothetical protein | transcript_product=hypothetical protein | location=DS571145:68763-69975(+) | protein_length=386 | sequence_SO=supercontig | SO=protein_coding	0	17.998	10	3	15	3	1	386	44.4	6.38	41.57	3	0	3.132	1.65	0.103135	90.4	3.132	49.315	1.222	1.65	5.62	0.29	46.5	153.5	116.18	16.64	39.5	2.6	136.7	123.7	130.4	167.1
High	Master Protein	EHI_110120A-p1	transcript=EHI_110120A | gene=EHI_110120 | organism=Entamoeba_histolytica_HM-1:IMSS | gene_product=phosphoglucomutase, putative | transcript_product=phosphoglucomutase, putative | location=DS571151:1032-2693(+) | protein_length=553 | sequence_SO=supercontig | SO=protein_coding	0	151.95	45	20	251	20	1	553	60.8	6.29	705.25	20	0	0.873	-0.2	0.104431	6.5	0.823	0.873	0.933	-0.28	-0.2	-0.1	109.7	90.3	29.88	26.22	121.8	129.2	70.4	100.2	112.8	65.7
High	Master Protein	EHI_023300A-p1	transcript=EHI_023300A | gene=EHI_023300 | organism=Entamoeba_histolytica_HM-1:IMSS | gene_product=TPR repeat protein | transcript_product=TPR repeat protein | location=DS571153:106421-108115(-) | protein_length=564 | sequence_SO=supercontig | SO=protein_coding	0	19.475	14	8	34	8	1	564	65.4	5.52	66.11	8	0	1.398	0.48	0.10562	21.45	1.398	1.667	1.196	0.48	0.74	0.26	89.6	110.4	13.4	21.69	70	87.7	90.4	97.8	146.1	108.1
High	Master Protein	EHI_103510A-p1	transcript=EHI_103510A | gene=EHI_103510 | organism=Entamoeba_histolytica_HM-1:IMSS | gene_product=ubiquitin domain protein, putative | transcript_product=ubiquitin domain protein, putative | location=DS571158:55474-55707(+) | protein_length=77 | sequence_SO=supercontig | SO=protein_coding	0	34.299	40	4	65	4	1	77	8.6	5.06	203.87	4	0	0.791	-0.34	0.106329	6.36	0.791	0.736	0.881	-0.34	-0.44	-0.18	115.2	84.8	40.93	36.39	145.5	130.7	59.8	115.1	96.3	52.6
High	Master Protein	EHI_129750A-p1	transcript=EHI_129750A | gene=EHI_129750 | organism=Entamoeba_histolytica_HM-1:IMSS | gene_product=Rho family GTPase | transcript_product=Rho family GTPase | location=DS571283:1818-2423(-) | protein_length=201 | sequence_SO=supercontig | SO=protein_coding	0	34.936	33	6	63	6	1	201	22.1	6.21	149.95	6	0	1.259	0.33	0.106344	22.49	1.068	1.259	1.593	0.09	0.33	0.67	88.5	111.5	33.01	14.27	118	89.5	59.3	126.1	112.6	94.5
High	Master Protein	EHI_009570A-p1	transcript=EHI_009570A | gene=EHI_009570 | organism=Entamoeba_histolytica_HM-1:IMSS | gene_product=gelsolin repeat protein, putative | transcript_product=gelsolin repeat protein, putative | location=DS571184:49803-54053(-) | protein_length=1416 | sequence_SO=supercontig | SO=protein_coding	0	27.847	7	6	19	5	1	1416	169	4.65	51.93	6	1	1.129	0.17	0.106438	0.11	1.028	1.13	1.129	0.04	0.18	0.17	95.4	104.6	26.06	23.59	113.6	67.2	106.4	116.8	75.9	120.1
High	Master Protein	EHI_148890A-p1	transcript=EHI_148890A | gene=EHI_148890 | organism=Entamoeba_histolytica_HM-1:IMSS | gene_product=calmodulin, putative | transcript_product=calmodulin, putative | location=DS571146:178761-179201(+) | protein_length=146 | sequence_SO=supercontig | SO=protein_coding	0	48.555	55	8	62	8	1	146	16.9	4.79	138.55	8	0	0.913	-0.13	0.1072	2.23	0.913	0.897	0.945	-0.13	-0.16	-0.08	105.5	94.5	45.99	44.59	135.8	128.9	49.2	124	115.6	46.5
High	Master Protein	EHI_055400A-p1	transcript=EHI_055400A | gene=EHI_055400 | organism=Entamoeba_histolytica_HM-1:IMSS | gene_product=NAD(P)( ) transhydrogenase (AB-specific), alpha subunit, putative | transcript_product=NAD(P)( ) transhydrogenase (AB-specific), alpha subunit, putative | location=DS571416:9900-13196(-) | protein_length=1098 | sequence_SO=supercontig | SO=protein_coding	0	160.829	25	21	287	2	1	1098	119	5.86	798.03	21	0	1.211	0.28	0.107736	1.78	1.751	1.197	1.211	0.81	0.26	0.28	81.2	118.8	23.86	14.76	67.4	80.7	107.3	118.1	96.5	130
Medium	Master Protein	EHI_118850A-p1	transcript=EHI_118850A | gene=EHI_118850 | organism=Entamoeba_histolytica_HM-1:IMSS | gene_product=hypothetical protein | transcript_product=hypothetical protein | location=DS571180:78143-79822(+) | protein_length=559 | sequence_SO=supercontig | SO=protein_coding	0.036	1.775	2	1	1	1	1	559	63.6	7.28	2.46	1	0	1.045	0.06	0.107824	1.25	1.045	1.036	1.139	0.06	0.05	0.19	93.5	106.5	32.26	29.11	78.7	132.9	78.8	82.3	137.6	89.7
High	Master Protein	EHI_021270A-p1	transcript=EHI_021270A | gene=EHI_021270 | organism=Entamoeba_histolytica_HM-1:IMSS | gene_product=villidin, putative | transcript_product=villidin, putative | location=DS571194:16849-21258(-) | protein_length=1469 | sequence_SO=supercontig | SO=protein_coding	0.001	5.401	1	1	1	1	1	1469	169.7	6.52	3.47	1	0	0.474	-1.08	0.108019	3.32	0.474	0.426	0.79	-1.08	-1.23	-0.34	138.7	61.3	30.74	7.45	157.3	151.8	84.8	74.5	64.7	67
High	Master Protein	EHI_077500A-p1	transcript=EHI_077500A | gene=EHI_077500 | organism=Entamoeba_histolytica_HM-1:IMSS | gene_product=galactose-specific adhesin 170kD subunit | transcript_product=galactose-specific adhesin 170kD subunit | location=DS571369:6002-9877(+) | protein_length=1291 | sequence_SO=supercontig | SO=protein_coding	0	269.852	26	29	503	1	1	1291	145	5.8	1506.62	29	12	0.488	-1.03	0.108992	0.85	0.71	0.477	0.488	-0.49	-1.07	-1.03	124	76	48.75	52.45	141.6	182.1	59.8	100.5	86.8	29.2
High	Master Protein	EHI_164900A-p1	transcript=EHI_164900A | gene=EHI_164900 | organism=Entamoeba_histolytica_HM-1:IMSS | gene_product=Rab family GTPase | transcript_product=Rab family GTPase | location=DS571216:41351-42145(+) | protein_length=264 | sequence_SO=supercontig | SO=protein_coding	0	21.85	23	4	38	3	1	264	30.1	4.92	95.79	4	0	0.558	-0.84	0.109763	3.05	0.786	0.521	0.558	-0.35	-0.94	-0.84	112	88	44.76	46.64	122.1	68.3	178.4	96	35.6	99.5
High	Master Protein	EHI_164440A-p1	transcript=EHI_164440A | gene=EHI_164440 | organism=Entamoeba_histolytica_HM-1:IMSS | gene_product=actinin-like protein, putative | transcript_product=actinin-like protein, putative | location=DS571214:43777-45345(+) | protein_length=522 | sequence_SO=supercontig | SO=protein_coding	0	43.289	18	10	98	5	1	522	62	5.03	208.23	10	5	0.673	-0.57	0.110173	5.99	0.673	0.603	0.733	-0.57	-0.73	-0.45	124.7	75.3	57.67	56.26	178.3	141.5	43.3	119.9	85.4	31.7
High	Master Protein	EHI_093860A-p1	transcript=EHI_093860A | gene=EHI_093860 | organism=Entamoeba_histolytica_HM-1:IMSS | gene_product=MIT domain protein | transcript_product=MIT domain protein | location=DS571179:38772-40787(+) | protein_length=671 | sequence_SO=supercontig | SO=protein_coding	0	8.094	5	3	6	3	1	671	75.8	5.85	5.06	3	0	0.505	-0.98	0.110286	24.79	0.836	0.063	0.505	-0.26	-4	-0.98	109.1	90.9	35.81	78.43	114.5	99.1	188.9	95.8	6.2	95.5
High	Master Protein	EHI7A_038080-t26_1-p1	transcript=EHI7A_038080-t26_1 | gene=EHI7A_038080 | organism=Entamoeba_histolytica_HM-1:IMSS-A | gene_product=unknown protein, putative | transcript_product=unknown protein, putative | location=KB823826:2934-3173(+) | protein_length=79 | sequence_SO=supercontig | SO=protein_coding	0	19.732	53	3	44	3	1	79	9.6	4.61	149.96	3	0	0.763	-0.39	0.11062	5.52	0.763	0.631	0.812	-0.39	-0.66	-0.3	122.6	77.4	43.45	40.54	149.9	141.2	58.2	114.4	89.1	47.3
High	Master Protein	EHI_114320A-p1	transcript=EHI_114320A | gene=EHI_114320 | organism=Entamoeba_histolytica_HM-1:IMSS | gene_product=phospholipase B, putative | transcript_product=phospholipase B, putative | location=DS571368:5147-6799(-) | protein_length=550 | sequence_SO=supercontig | SO=protein_coding	0	25.751	23	9	15	9	1	550	63.3	6	39.89	9	0	0.558	-0.84	0.111183	13.57	0.394	0.558	0.849	-1.34	-0.84	-0.24	141.8	58.2	17.18	47.9	135.8	99.9	138	53.5	55.7	117.2
High	Master Protein	EHI_142250A-p1	transcript=EHI_142250A | gene=EHI_142250 | organism=Entamoeba_histolytica_HM-1:IMSS | gene_product=methionine gamma-lyase | transcript_product=methionine gamma-lyase | location=DS571161:121326-122504(+) | protein_length=392 | sequence_SO=supercontig | SO=protein_coding	0	53.208	18	5	46	5	1	392	42.8	7.11	139.78	5	0	1.203	0.27	0.112584	2.48	1.639	1.203	1.183	0.71	0.27	0.24	75.8	124.2	94.18	83.44	49.6	31.3	183.3	81.3	37.7	216.8
High	Master Protein	EHI_015440A-p1	transcript=EHI_015440A | gene=EHI_015440 | organism=Entamoeba_histolytica_HM-1:IMSS | gene_product=Rho family GTPase | transcript_product=Rho family GTPase | location=DS571202:63005-63715(+) | protein_length=215 | sequence_SO=supercontig | SO=protein_coding	0	85.405	46	9	92	8	1	215	23.8	6.77	254.65	9	1	1.085	0.12	0.113037	6.37	1.038	1.085	1.189	0.05	0.12	0.25	95.7	104.3	15.89	9.93	112.3	90.7	83.1	116.6	98.4	98.9
High	Master Protein	EHI_152750A-p1	transcript=EHI_152750A | gene=EHI_152750 | organism=Entamoeba_histolytica_HM-1:IMSS | gene_product=eukaryotic peptide chain release factor subunit 1, putative | transcript_product=eukaryotic peptide chain release factor subunit 1, putative | location=DS571145:319197-320603(+) | protein_length=468 | sequence_SO=supercontig | SO=protein_coding	0	11.441	4	2	11	2	1	468	53.1	5.15	30.05	2	0	3.801	1.93	0.113509	63.47	3.801	18.569	2.174	1.93	4.21	1.12	32.7	167.3	84.32	59.75	69.3	8.6	31.2	263.3	159.8	67.8
Low	Master Protein	EHI7A_042260-t26_1-p1	transcript=EHI7A_042260-t26_1 | gene=EHI7A_042260 | organism=Entamoeba_histolytica_HM-1:IMSS-A | gene_product=hypothetical protein | transcript_product=hypothetical protein | location=KB823926:9102-9671(+) | protein_length=189 | sequence_SO=supercontig | SO=protein_coding	0.055	1.589	5	1	1	1	1	189	22.4	7.55	0	1	0	0.872	-0.2	0.113704	4	0.903	0.575	0.872	-0.15	-0.8	-0.2	115.8	84.2	75.05	86.28	55.9	69.4	205.4	50.4	39.9	179
High	Master Protein	EHI_049910A-p1	transcript=EHI_049910A | gene=EHI_049910 | organism=Entamoeba_histolytica_HM-1:IMSS | gene_product=threonine dehydratase, putative | transcript_product=threonine dehydratase, putative | location=DS571152:138327-139616(+) | protein_length=429 | sequence_SO=supercontig | SO=protein_coding	0	13.378	7	2	10	2	1	429	46.5	6.29	28.84	2	0	0.565	-0.82	0.113727	7.84	0.707	0.565	0.471	-0.5	-0.82	-1.09	117.2	82.8	59.62	61.72	128.6	197.5	48.7	90.9	111.5	22.9
High	Master Protein	EHI_048700A-p1	transcript=EHI_048700A | gene=EHI_048700 | organism=Entamoeba_histolytica_HM-1:IMSS | gene_product=ubiquitin-conjugating enzyme family protein | transcript_product=ubiquitin-conjugating enzyme family protein | location=DS571231:42977-43474(-) | protein_length=165 | sequence_SO=supercontig | SO=protein_coding	0	10.702	20	2	7	1	1	165	18.6	5.35	30.21	2	0	1.677	0.75	0.113789	50.36	1.677	5.629	1.107	0.75	2.49	0.15	74.7	125.3	129.06	110.29	47	1.3	220.8	78.9	7.4	244.5
High	Master Protein	EHI_140600A-p1	transcript=EHI_140600A | gene=EHI_140600 | organism=Entamoeba_histolytica_HM-1:IMSS | gene_product=T-complex protein 1 theta subunit, putative | transcript_product=T-complex protein 1 theta subunit, putative | location=DS571243:19946-21562(-) | protein_length=538 | sequence_SO=supercontig | SO=protein_coding	0	6.368	4	2	6	2	1	538	58.9	5.8	16.4	2	0	2.016	1.01	0.113889	48.06	2.67	2.016	1.305	1.42	1.01	0.38	62.2	137.8	36.54	43.7	48.5	95.3	58.4	129.5	192	76.3
High	Master Protein	EHI_176700A-p1	transcript=EHI_176700A | gene=EHI_176700 | organism=Entamoeba_histolytica_HM-1:IMSS | gene_product=AIG1 family protein, putative | transcript_product=AIG1 family protein, putative | location=DS571581:3903-4799(-) | protein_length=298 | sequence_SO=supercontig | SO=protein_coding	0	20.063	18	6	17	5	1	298	34.8	7.17	39.22	6	1	0.36	-1.47	0.114582	0.23	0.319	0.364	0.36	-1.65	-1.46	-1.47	146.6	53.4	60.75	54.23	244.8	139.3	64.1	78	50.8	23.1
High	Master Protein	EHI_006070A-p1	transcript=EHI_006070A | gene=EHI_006070 | organism=Entamoeba_histolytica_HM-1:IMSS | gene_product=hypothetical protein | transcript_product=hypothetical protein | location=DS571227:36730-37401(+) | protein_length=223 | sequence_SO=supercontig | SO=protein_coding	0	35.243	17	2	35	2	1	223	26.1	9.99	133.36	2	0	0.783	-0.35	0.11491	0.13	0.783	0.784	0.63	-0.35	-0.35	-0.67	112.2	87.8	32.97	23.21	116.4	78.3	155.2	91.1	61.4	97.7
High	Master Protein	EHI_188960A-p1	transcript=EHI_188960A | gene=EHI_188960 | organism=Entamoeba_histolytica_HM-1:IMSS | gene_product=histone H2A, putative | transcript_product=histone H2A, putative | location=DS571230:43870-44349(+) | protein_length=159 | sequence_SO=supercontig | SO=protein_coding	0	13.134	13	3	19	3	1	159	17.6	9.88	52.33	3	0	0.782	-0.36	0.115159	4.31	0.819	0.782	0.726	-0.29	-0.36	-0.46	112.3	87.7	72.88	75.3	178.8	133.5	21.3	146.4	104.4	15.5
High	Master Protein	EHI7A_060140-t26_1-p1	transcript=EHI7A_060140-t26_1 | gene=EHI7A_060140 | organism=Entamoeba_histolytica_HM-1:IMSS-A | gene_product=clathrin heavy chain, putative | transcript_product=clathrin heavy chain, putative | location=KB823152:3057-8171(+) | protein_length=1704 | sequence_SO=supercontig | SO=protein_coding	0	484.481	41	65	676	65	1	1704	192.8	5.29	1836.19	65	0	0.893	-0.16	0.115994	0.26	0.895	0.763	0.893	-0.16	-0.39	-0.16	105.6	94.4	13.48	3.95	100	125.4	100.1	89.4	95.7	89.4
High	Master Protein	EHI_026440A-p1	transcript=EHI_026440A | gene=EHI_026440 | organism=Entamoeba_histolytica_HM-1:IMSS | gene_product=RNA recognition motif domain containing protein | transcript_product=RNA recognition motif domain containing protein | location=DS571286:32437-33390(+) | protein_length=239 | sequence_SO=supercontig | SO=protein_coding	0	11.086	9	3	17	3	1	239	28.7	10.9	30.62	3	0	1.061	0.09	0.116705	0.19	1.06	1.107	1.061	0.08	0.15	0.09	94.9	105.1	53.33	53.32	136.7	113.4	38.5	144.9	125.5	40.9
High	Master Protein	EHI_005970A-p1	transcript=EHI_005970A | gene=EHI_005970 | organism=Entamoeba_histolytica_HM-1:IMSS | gene_product=hypothetical protein, conserved | transcript_product=hypothetical protein, conserved | location=DS571227:25510-25848(+) | protein_length=112 | sequence_SO=supercontig | SO=protein_coding	0	32.726	47	3	32	3	1	112	11.9	7.08	106.73	3	0	1.18	0.24	0.117541	9.97	1.259	1.18	1.087	0.33	0.24	0.12	88.5	111.5	42.26	44.94	96.9	126.8	50.2	122	149.5	54.6
High	Master Protein	EHI_092120A-p1	transcript=EHI_092120A | gene=EHI_092120 | organism=Entamoeba_histolytica_HM-1:IMSS | gene_product=60S ribosomal protein L44, putative | transcript_product=60S ribosomal protein L44, putative | location=DS571155:20947-21243(-) | protein_length=98 | sequence_SO=supercontig | SO=protein_coding	0	12.299	22	3	27	3	1	98	11.6	10.18	55.39	3	0	0.639	-0.65	0.118127	6.5	0.707	0.639	0.446	-0.5	-0.65	-1.16	124.6	75.4	34.26	15.51	84.4	126.6	171.8	59.7	80.9	76.7
High	Master Protein	EHI_106690A-p1	transcript=EHI_106690A | gene=EHI_106690 | organism=Entamoeba_histolytica_HM-1:IMSS | gene_product=aspartyl aminopeptidase, putative | transcript_product=aspartyl aminopeptidase, putative | location=DS571699:2619-3914(+) | protein_length=431 | sequence_SO=supercontig | SO=protein_coding	0	21.069	12	4	17	4	1	431	47.7	7.14	50.38	4	0	0.043	-4.52	0.118596	0.11	0.043	0.026	0.897	-4.52	-5.28	-0.16	191.7	8.3	30.58	161.49	118.2	113.3	190.1	5.1	2.9	170.4
High	Master Protein	EHI_069110A-p1	transcript=EHI_069110A | gene=EHI_069110 | organism=Entamoeba_histolytica_HM-1:IMSS | gene_product=60S ribosomal protein L21, putative | transcript_product=60S ribosomal protein L21, putative | location=DS571164:15471-15971(-) | protein_length=166 | sequence_SO=supercontig | SO=protein_coding	0	10.106	14	2	20	2	1	166	18.8	10.84	53.47	2	0	0.782	-0.35	0.118716	9.22	0.862	0.702	0.782	-0.21	-0.51	-0.35	112.2	87.8	31.3	20.96	86.3	153.4	100.1	74.3	107.6	78.3
High	Master Protein	EHI_004790A-p1	transcript=EHI_004790A | gene=EHI_004790 | organism=Entamoeba_histolytica_HM-1:IMSS | gene_product=protein kinase, putative | transcript_product=protein kinase, putative | location=DS571195:16564-17662(+) | protein_length=347 | sequence_SO=supercontig | SO=protein_coding	0.008	2.651	3	1	4	1	1	347	39.4	5	7.78	1	0	0.739	-0.44	0.119339	2.73	0.739	0.714	0.821	-0.44	-0.49	-0.28	116.7	83.3	56.75	53.71	161.5	143.2	40.4	119.4	102.3	33.2
High	Master Protein	EHI_188840A-p1	transcript=EHI_188840A | gene=EHI_188840 | organism=Entamoeba_histolytica_HM-1:IMSS | gene_product=hypothetical protein | transcript_product=hypothetical protein | location=DS571230:24331-25570(-) | protein_length=392 | sequence_SO=supercontig | SO=protein_coding	0.008	2.689	3	1	2	1	1	392	44.4	8.15	5.34	1	0	0.501	-1	0.120619	5.33	0.384	0.572	0.501	-1.38	-0.8	-1	139.2	60.8	57.15	57.74	191.2	168.3	47.1	73.5	96.4	23.6
High	Master Protein	EHI_008380A-p1	transcript=EHI_008380A | gene=EHI_008380 | organism=Entamoeba_histolytica_HM-1:IMSS | gene_product=aminopeptidase, putative | transcript_product=aminopeptidase, putative | location=DS571199:9912-12395(+) | protein_length=827 | sequence_SO=supercontig | SO=protein_coding	0	150.714	30	20	197	20	1	827	94.7	5.35	478.61	20	0	1.17	0.23	0.120722	8.95	1.24	1.043	1.17	0.31	0.06	0.23	89.5	110.5	18.27	14.1	93.2	110.4	76.3	115.6	115.1	89.3
High	Master Protein	EHI_174940A-p1	transcript=EHI_174940A | gene=EHI_174940 | organism=Entamoeba_histolytica_HM-1:IMSS | gene_product=nucleolar GTP-binding protein 1, putative | transcript_product=nucleolar GTP-binding protein 1, putative | location=DS571189:46843-48813(+) | protein_length=656 | sequence_SO=supercontig | SO=protein_coding	0	8.449	5	3	8	3	1	656	75.8	7.49	14.27	3	0	0.928	-0.11	0.120819	0.43	0.931	0.785	0.928	-0.1	-0.35	-0.11	112	88	79.12	84.37	39.7	77.5	199.6	37	60.8	185.3
High	Master Protein	EHI_103430A-p1	transcript=EHI_103430A | gene=EHI_103430 | organism=Entamoeba_histolytica_HM-1:IMSS | gene_product=cortexillin II, putative | transcript_product=cortexillin II, putative | location=DS571158:44228-45982(+) | protein_length=584 | sequence_SO=supercontig | SO=protein_coding	0	104.642	37	19	124	18	1	584	67.6	5.12	290.11	19	1	0.778	-0.36	0.121107	2.37	0.778	0.757	0.949	-0.36	-0.4	-0.08	113.7	86.3	14.98	5.94	123.7	114.6	91.7	96.2	86.8	87.1
High	Master Protein	EHI_054800A-p1	transcript=EHI_054800A | gene=EHI_054800 | organism=Entamoeba_histolytica_HM-1:IMSS | gene_product=hypothetical protein | transcript_product=hypothetical protein | location=DS571225:37965-39380(-) | protein_length=471 | sequence_SO=supercontig | SO=protein_coding	0	10.713	5	2	23	2	1	471	54.8	4.86	63.92	2	0	0.773	-0.37	0.121688	7.18	0.773	0.71	0.958	-0.37	-0.49	-0.06	116.9	83.1	13.95	29.57	96.7	105.8	126.5	74.7	75.1	121.2
High	Master Protein	EHI_177520A-p1	transcript=EHI_177520A | gene=EHI_177520 | organism=Entamoeba_histolytica_HM-1:IMSS | gene_product=Rab family GTPase | transcript_product=Rab family GTPase | location=DS571175:70478-71219(+) | protein_length=209 | sequence_SO=supercontig | SO=protein_coding	0	40.169	29	6	46	6	1	209	23.4	5.25	138.8	6	0	6.469	2.69	0.122159	116.77	6.469	11.564	1.31	2.69	3.53	0.39	32.1	167.9	87.01	27.09	30.5	13.8	86	197.3	159.7	112.7
High	Master Protein	EHI_120360A-p1	transcript=EHI_120360A | gene=EHI_120360 | organism=Entamoeba_histolytica_HM-1:IMSS | gene_product=grainin, putative | transcript_product=grainin, putative | location=DS571361:20907-21554(+) | protein_length=215 | sequence_SO=supercontig | SO=protein_coding	0	17.228	16	3	10	2	1	215	24.6	7.18	23.39	3	0	2.988	1.58	0.123862	0.9	2.988	4.874	2.97	1.58	2.29	1.57	34	166	82.12	69.43	85	35.3	13.5	253.9	172.2	40.1
High	Master Protein	EHI7A_190430-t26_1-p1	transcript=EHI7A_190430-t26_1 | gene=EHI7A_190430 | organism=Entamoeba_histolytica_HM-1:IMSS-A | gene_product=1,4-alpha-glucan-branching enzyme, putative | transcript_product=1,4-alpha-glucan-branching enzyme, putative | location=KB823203:480-2522(+) | protein_length=680 | sequence_SO=supercontig | SO=protein_coding	0	245.869	53	30	411	1	1	680	78.3	6.42	1157.09	30	30	1.152	0.2	0.123897	13.49	1.263	1.047	1.152	0.34	0.07	0.2	88.4	111.6	41.82	42.4	72.1	68.8	137.6	91	72	158.5
High	Master Protein	EHI_178960A-p1	transcript=EHI_178960A | gene=EHI_178960 | organism=Entamoeba_histolytica_HM-1:IMSS | gene_product=acetyl-CoA synthetase, putative | transcript_product=acetyl-CoA synthetase, putative | location=DS571154:115242-117383(-) | protein_length=713 | sequence_SO=supercontig | SO=protein_coding	0	402.983	47	34	1075	34	1	713	77.4	6.27	2723.91	34	0	0.824	-0.28	0.124981	4.77	0.93	0.785	0.824	-0.1	-0.35	-0.28	103.6	96.4	26.27	21.99	100.3	140.5	85.3	93.3	110.3	70.3
High	Master Protein	EHI_175020A-p1	transcript=EHI_175020A | gene=EHI_175020 | organism=Entamoeba_histolytica_HM-1:IMSS | gene_product=peptidase, putative | transcript_product=peptidase, putative | location=DS571189:54710-55828(-) | protein_length=372 | sequence_SO=supercontig | SO=protein_coding	0	63.654	38	10	60	10	1	372	41.6	5.6	153.22	10	0	1.581	0.66	0.125209	15.71	1.581	1.748	1.208	0.66	0.81	0.27	72.8	127.2	34.09	45.64	98.1	87.8	47.8	155	153.5	57.8
High	Master Protein	EHI_187770A-p1	transcript=EHI_187770A | gene=EHI_187770 | organism=Entamoeba_histolytica_HM-1:IMSS | gene_product=SH3 domain protein | transcript_product=SH3 domain protein | location=DS571404:17787-18866(+) | protein_length=359 | sequence_SO=supercontig | SO=protein_coding	0	50.581	33	12	73	12	1	359	40.2	5.41	180.24	12	0	0.882	-0.18	0.125234	6.02	0.959	0.836	0.882	-0.06	-0.26	-0.18	108.4	91.6	22.49	24.41	118.7	120	78.2	113.9	100.3	68.9
High	Master Protein	EHI_052780A-p1	transcript=EHI_052780A | gene=EHI_052780 | organism=Entamoeba_histolytica_HM-1:IMSS | gene_product=TolA-like protein, putative | transcript_product=TolA-like protein, putative | location=DS571245:16148-17170(+) | protein_length=340 | sequence_SO=supercontig | SO=protein_coding	0	96.06	37	12	129	7	1	340	38.1	6.58	381.47	12	2	0.841	-0.25	0.125268	12.11	0.841	0.741	0.938	-0.25	-0.43	-0.09	112.7	87.3	10.54	14.26	95.9	117.8	112.7	80.6	87.3	105.7
High	Master Protein	EHI_180410A-p1	transcript=EHI_180410A | gene=EHI_180410 | organism=Entamoeba_histolytica_HM-1:IMSS | gene_product=hypothetical protein | transcript_product=hypothetical protein | location=DS571221:51122-51982(-) | protein_length=286 | sequence_SO=supercontig | SO=protein_coding	0	14.647	9	2	17	2	1	286	33.3	8.72	58.94	2	0	1.871	0.9	0.125699	48.04	1.871	12.627	1.265	0.9	3.66	0.34	33.5	166.5	157.45	121.78	10.5	4.1	226.6	19.7	52.3	286.7
High	Master Protein	EHI_151930A-p1	transcript=EHI_151930A | gene=EHI_151930 | organism=Entamoeba_histolytica_HM-1:IMSS | gene_product=hypothetical protein, conserved | transcript_product=hypothetical protein, conserved | location=DS571145:175874-176785(+) | protein_length=303 | sequence_SO=supercontig | SO=protein_coding	0	41.561	24	6	98	6	1	303	33.7	5.34	182.06	6	0	1.094	0.13	0.125908	3.29	1.07	1.233	1.094	0.1	0.3	0.13	91.2	108.8	11.22	14.68	82.6	95	103.5	88.4	117.1	113.3
High	Master Protein	EHI_021340A-p1	transcript=EHI_021340A | gene=EHI_021340 | organism=Entamoeba_histolytica_HM-1:IMSS | gene_product=aminopeptidase, putative | transcript_product=aminopeptidase, putative | location=DS571194:36540-37891(+) | protein_length=435 | sequence_SO=supercontig | SO=protein_coding	0	40.584	17	5	33	5	1	435	48.7	5.39	125.7	5	0	1.347	0.43	0.126387	23.03	1.138	2.047	1.347	0.19	1.03	0.43	78	122	35	28.47	74.8	57.2	113.2	85.2	117.1	152.5
High	Master Protein	EHI_161970A-p1	transcript=EHI_161970A | gene=EHI_161970 | organism=Entamoeba_histolytica_HM-1:IMSS | gene_product=leucyl-tRNA synthetase, putative | transcript_product=leucyl-tRNA synthetase, putative | location=DS571304:27589-30807(-) | protein_length=1072 | sequence_SO=supercontig | SO=protein_coding	0	98.334	18	15	78	15	1	1072	122.4	6.89	228.8	15	0	1.171	0.23	0.1271	11.74	1.078	1.979	1.171	0.11	0.98	0.23	96.3	103.7	92.52	82.59	59.9	25.8	183.7	64.6	51	215
High	Master Protein	EHI_183570A-p1	transcript=EHI_183570A | gene=EHI_183570 | organism=Entamoeba_histolytica_HM-1:IMSS | gene_product=hypothetical protein | transcript_product=hypothetical protein | location=DS571316:31577-32233(+) | protein_length=218 | sequence_SO=supercontig | SO=protein_coding	0.001	4.413	12	2	3	2	1	218	25.8	6.42	7.28	2	0	0.66	-0.6	0.127395	16.78	0.931	0.66	0.488	-0.1	-0.6	-1.03	112.1	87.9	13.23	34.19	113.8	135.1	104.8	106	89.2	51.2
High	Master Protein	EHI_049670A-p1	transcript=EHI_049670A | gene=EHI_049670 | organism=Entamoeba_histolytica_HM-1:IMSS | gene_product=hypothetical protein | transcript_product=hypothetical protein | location=DS571152:84169-86637(-) | protein_length=822 | sequence_SO=supercontig | SO=protein_coding	0.008	2.859	2	1	3	1	1	822	93.8	11.21	7.77	1	0	0.73	-0.45	0.127934	9.69	0.97	0.73	0.641	-0.04	-0.45	-0.64	115.6	84.4	30.39	51.18	143.9	109.9	76.9	139.7	80.2	49.3
High	Master Protein	EHI_133900A-p1	transcript=EHI_133900A | gene=EHI_133900 | organism=Entamoeba_histolytica_HM-1:IMSS | gene_product=galactose-inhibitable lectin 170 kDa subunit, putative | transcript_product=galactose-inhibitable lectin 170 kDa subunit, putative | location=DS571212:21459-25340(+) | protein_length=1293 | sequence_SO=supercontig | SO=protein_coding	0	266.74	26	28	497	2	1	1293	145.2	5.63	1485.21	28	0	3.333	1.74	0.129135	31.76	4.047	3.333	2.052	2.02	1.74	1.04	39.6	160.4	50.88	63.03	48.6	67.1	21	196.7	223.5	43.1
High	Master Protein	EHI_181190A-p1	transcript=EHI_181190A | gene=EHI_181190 | organism=Entamoeba_histolytica_HM-1:IMSS | gene_product=hypothetical protein, conserved | transcript_product=hypothetical protein, conserved | location=DS571288:23937-25295(+) | protein_length=452 | sequence_SO=supercontig | SO=protein_coding	0	39.316	22	6	53	6	1	452	53.6	6.55	122.09	6	0	0.931	-0.1	0.129768	6.44	0.822	0.931	0.978	-0.28	-0.1	-0.03	109.8	90.2	96.88	103.14	57.4	34.1	217.2	47.2	31.7	212.4
High	Master Protein	EHI_099190A-p1	transcript=EHI_099190A | gene=EHI_099190 | organism=Entamoeba_histolytica_HM-1:IMSS | gene_product=WD repeat protein | transcript_product=WD repeat protein | location=DS571296:4730-5728(-) | protein_length=332 | sequence_SO=supercontig | SO=protein_coding	0	13.275	10	3	11	1	1	332	36.6	7.62	29	3	2	0.681	-0.55	0.12984	0.63	0.675	0.681	0.884	-0.57	-0.55	-0.18	119.4	80.6	40.42	30.83	109.2	166.2	73.1	73.7	113.2	64.6
High	Master Protein	EHI_114350A-p1	transcript=EHI_114350A | gene=EHI_114350 | organism=Entamoeba_histolytica_HM-1:IMSS | gene_product=hypothetical protein, conserved | transcript_product=hypothetical protein, conserved | location=DS571368:9206-11089(+) | protein_length=627 | sequence_SO=supercontig | SO=protein_coding	0	33.146	10	7	25	7	1	627	72.5	6.44	58.09	7	0	0.653	-0.62	0.12985	13.93	0.653	0.509	0.802	-0.62	-0.98	-0.32	114.9	85.1	30.05	20.21	91.8	163.2	112.1	59.9	83	89.9
High	Master Protein	EHI_197030A-p1	transcript=EHI_197030A | gene=EHI_197030 | organism=Entamoeba_histolytica_HM-1:IMSS | gene_product=40S ribosomal protein S10, putative | transcript_product=40S ribosomal protein S10, putative | location=DS571157:41681-42064(-) | protein_length=127 | sequence_SO=supercontig | SO=protein_coding	0	12.59	20	2	17	2	1	127	14.5	8.95	52.94	2	0	0.566	-0.82	0.130531	23.6	0.285	0.566	0.864	-1.81	-0.82	-0.21	123.4	76.6	13.14	42.33	131.3	143.8	110.4	37.5	81.5	95.4
High	Master Protein	EHI_169700A-p1	transcript=EHI_169700A | gene=EHI_169700 | organism=Entamoeba_histolytica_HM-1:IMSS | gene_product=cysteinyl-tRNA synthetase, putative | transcript_product=cysteinyl-tRNA synthetase, putative | location=DS571377:21670-23775(-) | protein_length=701 | sequence_SO=supercontig | SO=protein_coding	0	15.441	6	3	10	3	1	701	80.1	7.52	14.09	3	0	0.612	-0.71	0.131141	18.2	0.612	0.289	0.813	-0.71	-1.79	-0.3	124.1	75.9	123.66	142.61	35.4	30.1	278.1	21.7	8.7	226
High	Master Protein	EHI_044970A-p1	transcript=EHI_044970A | gene=EHI_044970 | organism=Entamoeba_histolytica_HM-1:IMSS | gene_product=malic enzyme, putative | transcript_product=malic enzyme, putative | location=DS571147:71299-72762(-) | protein_length=487 | sequence_SO=supercontig | SO=protein_coding	0	272.198	59	21	257	21	1	487	53.3	6.29	865.09	21	0	1.12	0.16	0.13243	1.57	1.024	1.12	1.132	0.03	0.16	0.18	98.8	101.2	30.88	30.05	107.1	118.2	62.3	109.6	132.4	70.5
High	Master Protein	EHI_006170A-p1	transcript=EHI_006170A | gene=EHI_006170 | organism=Entamoeba_histolytica_HM-1:IMSS | gene_product=eukaryotic translation initiation factor 6, putative | transcript_product=eukaryotic translation initiation factor 6, putative | location=DS571227:54053-54772(-) | protein_length=239 | sequence_SO=supercontig | SO=protein_coding	0	10.184	7	1	20	1	1	239	25.9	4.79	48.13	1	0	0.792	-0.34	0.132748	20.9	0.792	0.559	0.97	-0.34	-0.84	-0.04	111.6	88.4	91.21	103.03	94.7	15.1	206.6	74.9	8.4	200.3
High	Master Protein	EHI_093910A-p1	transcript=EHI_093910A | gene=EHI_093910 | organism=Entamoeba_histolytica_HM-1:IMSS | gene_product=hypothetical protein, conserved | transcript_product=hypothetical protein, conserved | location=DS571179:53078-53419(+) | protein_length=113 | sequence_SO=supercontig | SO=protein_coding	0	48.239	58	4	44	4	1	113	12.7	6.67	134.76	4	0	0.852	-0.23	0.133555	0.08	0.87	0.852	0.851	-0.2	-0.23	-0.23	106.9	93.1	66.88	66.33	102.5	38.4	182.2	89.1	32.7	155.1
High	Master Protein	EHI_163260A-p1	transcript=EHI_163260A | gene=EHI_163260 | organism=Entamoeba_histolytica_HM-1:IMSS | gene_product=copine, putative | transcript_product=copine, putative | location=DS571711:3132-3920(+) | protein_length=262 | sequence_SO=supercontig | SO=protein_coding	0	34.734	27	4	31	3	1	262	28.8	5.06	94.77	4	0	1.533	0.62	0.133902	1.63	1.55	1.533	1.055	0.63	0.62	0.08	78.4	121.6	156.13	148.99	12.9	6.1	268.5	19.9	9.3	283.4
High	Master Protein	EHI_025590A-p1	transcript=EHI_025590A | gene=EHI_025590 | organism=Entamoeba_histolytica_HM-1:IMSS | gene_product=60S ribosomal protein L35a, putative | transcript_product=60S ribosomal protein L35a, putative | location=DS572483:396-722(-) | protein_length=108 | sequence_SO=supercontig | SO=protein_coding	0	11.684	9	2	24	2	1	108	12.1	10.59	55.32	2	0	0.77	-0.38	0.134032	4.74	0.77	0.729	0.914	-0.38	-0.46	-0.13	113	87	39.54	30.85	129.9	145.5	61.9	100.1	106	56.6
High	Master Protein	EHI_158250A-p1	transcript=EHI_158250A | gene=EHI_158250 | organism=Entamoeba_histolytica_HM-1:IMSS | gene_product=T-complex protein 1 gamma subunit, putative | transcript_product=T-complex protein 1 gamma subunit, putative | location=DS571223:44369-46024(-) | protein_length=551 | sequence_SO=supercontig | SO=protein_coding	0	15.317	7	4	22	4	1	551	60.1	6.67	31.34	4	0	1.31	0.39	0.134208	5.69	1.31	2.769	1.26	0.39	1.47	0.33	61.7	138.3	65.9	45.81	136.8	43.3	53.5	179.2	119.8	67.4
High	Master Protein	EHI_026470A-p1	transcript=EHI_026470A | gene=EHI_026470 | organism=Entamoeba_histolytica_HM-1:IMSS | gene_product=hypothetical protein | transcript_product=hypothetical protein | location=DS571286:38456-39583(-) | protein_length=375 | sequence_SO=supercontig | SO=protein_coding	0	11.001	6	2	8	2	1	375	43.1	5.68	12.58	2	0	1.316	0.4	0.134435	9.48	1.4	1.316	1.113	0.49	0.4	0.16	86.4	113.6	31.62	40.8	109.4	94.5	56.2	153.1	124.3	62.6
High	Master Protein	EHI_075040A-p1	transcript=EHI_075040A | gene=EHI_075040 | organism=Entamoeba_histolytica_HM-1:IMSS | gene_product=GTP-binding protein | transcript_product=GTP-binding protein | location=DS571452:108-680(-) | protein_length=190 | sequence_SO=supercontig | SO=protein_coding	0	65.927	48	6	90	6	1	190	21.5	5.86	321.26	6	0	1.173	0.23	0.13444	8.1	1.173	1.515	1.109	0.23	0.6	0.15	86.7	113.3	14.14	7.23	87	77.5	102.4	102	117.4	113.6
High	Master Protein	EHI_086690A-p1	transcript=EHI_086690A | gene=EHI_086690 | organism=Entamoeba_histolytica_HM-1:IMSS | gene_product=hypothetical protein | transcript_product=hypothetical protein | location=DS571381:20039-21187(-) | protein_length=382 | sequence_SO=supercontig | SO=protein_coding	0	58.082	23	10	123	1	1	382	42	5.82	262.39	10	0	0.728	-0.46	0.134932	7.23	0.728	0.25	0.795	-0.46	-2	-0.33	118.1	81.9	8.37	53.68	116.5	122.4	136.9	84.9	30.5	108.9
High	Master Protein	EHI_182980A-p1	transcript=EHI_182980A | gene=EHI_182980 | organism=Entamoeba_histolytica_HM-1:IMSS | gene_product=hypothetical protein | transcript_product=hypothetical protein | location=DS571156:84239-85120(-) | protein_length=293 | sequence_SO=supercontig | SO=protein_coding	0	5.781	9	2	6	2	1	293	33.7	10.33	16.77	2	0	1.957	0.97	0.135011	41.77	2.508	1.957	1.082	1.33	0.97	0.11	57	143	112.53	73.87	37.5	22	193.7	94.2	43	209.7
High	Master Protein	EHI_004550A-p1	transcript=EHI_004550A | gene=EHI_004550 | organism=Entamoeba_histolytica_HM-1:IMSS | gene_product=hypothetical protein | transcript_product=hypothetical protein | location=DS571181:71017-72249(-) | protein_length=410 | sequence_SO=supercontig | SO=protein_coding	0	95.182	31	15	142	7	1	410	45	5.39	323.05	15	8	0.741	-0.43	0.135968	4.8	0.905	0.697	0.741	-0.14	-0.52	-0.43	109.3	90.7	36.31	37.9	123.1	146.5	67.2	111.5	102.1	49.7
High	Master Protein	EHI_125300A-p1	transcript=EHI_125300A | gene=EHI_125300 | organism=Entamoeba_histolytica_HM-1:IMSS | gene_product=diaphanous protein, putative | transcript_product=diaphanous protein, putative | location=DS571290:13145-16696(+) | protein_length=1183 | sequence_SO=supercontig | SO=protein_coding	0	26.148	8	6	24	6	1	1183	131.9	8.02	55.55	6	0	0.311	-1.69	0.136429	1.73	0.311	0.37	0.273	-1.69	-1.43	-1.87	146	54	65.42	52.53	81.5	110.7	268.2	25.3	41	73.2
High	Master Protein	EHI_176970A-p1	transcript=EHI_176970A | gene=EHI_176970 | organism=Entamoeba_histolytica_HM-1:IMSS | gene_product=cdc48-like protein, putative | transcript_product=cdc48-like protein, putative | location=DS571175:2439-4757(+) | protein_length=772 | sequence_SO=supercontig | SO=protein_coding	0	23.225	7	4	22	3	1	772	86.4	5.49	49.05	4	0	0.206	-2.28	0.137279	0.97	0.245	0.206	0.174	-2.03	-2.28	-2.53	160.6	39.4	69.44	64.93	188.8	41.1	268.6	46.3	8.5	46.7
High	Master Protein	EHI_004490A-p1	transcript=EHI_004490A | gene=EHI_004490 | organism=Entamoeba_histolytica_HM-1:IMSS | gene_product=thioredoxin, putative | transcript_product=thioredoxin, putative | location=DS571181:56340-56651(+) | protein_length=103 | sequence_SO=supercontig | SO=protein_coding	0	43.275	39	3	48	3	1	103	11.6	5.45	176.82	3	0	0.708	-0.5	0.138048	1.11	0.698	0.896	0.708	-0.52	-0.16	-0.5	105.5	94.5	42.6	43.5	156.3	121.4	61.2	109.1	108.8	43.3
High	Master Protein	EHI_118150A-p1	transcript=EHI_118150A | gene=EHI_118150 | organism=Entamoeba_histolytica_HM-1:IMSS | gene_product=D-tyrosyl-tRNA(Tyr) deacylase, putative | transcript_product=D-tyrosyl-tRNA(Tyr) deacylase, putative | location=DS571183:60234-60821(-) | protein_length=195 | sequence_SO=supercontig | SO=protein_coding	0.003	3.288	5	1	2	1	1	195	22.1	9.13	2.21	1	0	0.668	-0.58	0.138946	4.88	0.537	0.718	0.668	-0.9	-0.48	-0.58	130.1	69.9	78.5	83.3	80.3	53.6	230.5	43.1	38.5	154
High	Master Protein	EHI7A_064740-t26_1-p1	transcript=EHI7A_064740-t26_1 | gene=EHI7A_064740 | organism=Entamoeba_histolytica_HM-1:IMSS-A | gene_product=hypothetical protein | transcript_product=hypothetical protein | location=KB824471:3345-3623(-) | protein_length=92 | sequence_SO=supercontig | SO=protein_coding	0	12.228	24	2	11	2	1	92	10.3	5.41	30.08	2	0	1.26	0.33	0.139697	8.58	1.26	1.333	1.167	0.33	0.41	0.22	85.7	114.3	68.23	68.73	157	64.6	43.6	197.8	86.1	50.9
High	Master Protein	EHI_159160A-p1	transcript=EHI_159160A | gene=EHI_159160 | organism=Entamoeba_histolytica_HM-1:IMSS | gene_product=iron-containing superoxide dismutase | transcript_product=iron-containing superoxide dismutase | location=DS571167:9733-10305(-) | protein_length=190 | sequence_SO=supercontig | SO=protein_coding	0	180.673	57	11	410	11	1	190	22	6.79	1237.69	11	0	1.737	0.8	0.139706	30.28	1.737	2.092	1.22	0.8	1.06	0.29	66.4	133.6	32.46	48.24	91.9	79.4	46.3	159.7	166.1	56.6
High	Master Protein	EHI_118160A-p1	transcript=EHI_118160A | gene=EHI_118160 | organism=Entamoeba_histolytica_HM-1:IMSS | gene_product=WD repeat protein | transcript_product=WD repeat protein | location=DS571183:60903-62690(-) | protein_length=595 | sequence_SO=supercontig | SO=protein_coding	0	181.053	48	22	223	22	1	595	65.3	6.98	647.84	22	0	0.885	-0.18	0.14117	5.84	0.733	0.929	0.885	-0.45	-0.11	-0.18	106.1	93.9	4.62	8	114.1	105.4	105.5	83.6	98	93.4
High	Master Protein	EHI_096250A-p1	transcript=EHI_096250A | gene=EHI_096250 | organism=Entamoeba_histolytica_HM-1:IMSS | gene_product=hypothetical protein | transcript_product=hypothetical protein | location=DS571163:15124-17086(-) | protein_length=622 | sequence_SO=supercontig | SO=protein_coding	0	9.178	5	2	6	2	1	622	69.8	7.28	10.14	2	0	0.584	-0.78	0.141738	29.82	0.928	0.156	0.584	-0.11	-2.68	-0.78	121.9	78.1	53.64	83.28	149.2	46	163.6	138.5	7.2	95.5
High	Master Protein	EHI_044370A-p1	transcript=EHI_044370A | gene=EHI_044370 | organism=Entamoeba_histolytica_HM-1:IMSS | gene_product=hypothetical protein, conserved | transcript_product=hypothetical protein, conserved | location=DS571320:29679-31724(+) | protein_length=681 | sequence_SO=supercontig | SO=protein_coding	0	10.892	4	3	8	3	1	681	77.5	5.41	17.1	3	0	1.465	0.55	0.144205	10.99	1.574	1.465	1.056	0.65	0.55	0.08	84.6	115.4	16.71	25.56	71.6	99.7	82.6	112.7	146.1	87.3
High	Master Protein	EHI_103310A-p1	transcript=EHI_103310A | gene=EHI_103310 | organism=Entamoeba_histolytica_HM-1:IMSS | gene_product=60S ribosomal protein L7a, putative | transcript_product=60S ribosomal protein L7a, putative | location=DS571158:24896-25756(+) | protein_length=286 | sequence_SO=supercontig | SO=protein_coding	0	74.907	29	9	136	9	1	286	32.2	10.02	275.63	9	0	0.848	-0.24	0.146029	2.48	0.883	0.829	0.848	-0.18	-0.27	-0.24	109.4	90.6	70.81	70.3	61.2	66.6	196.3	54	55.2	166.6
High	Master Protein	EHI_021450A-p1	transcript=EHI_021450A | gene=EHI_021450 | organism=Entamoeba_histolytica_HM-1:IMSS | gene_product=40S ribosomal protein S28, putative | transcript_product=40S ribosomal protein S28, putative | location=DS571194:54966-55175(+) | protein_length=69 | sequence_SO=supercontig | SO=protein_coding	0	11.44	29	2	10	2	1	69	7.7	9.96	29.27	2	0	1.507	0.59	0.146074	46.82	1.507	2.377	1.031	0.59	1.25	0.04	79.8	120.2	74.12	37.14	67.4	33.4	156.6	101.6	79.5	161.5
High	Master Protein	EHI_081270A-p1	transcript=EHI_081270A | gene=EHI_081270 | organism=Entamoeba_histolytica_HM-1:IMSS | gene_product=Prefoldin subunit 3, putative | transcript_product=Prefoldin subunit 3, putative | location=DS571275:12671-13294(+) | protein_length=171 | sequence_SO=supercontig | SO=protein_coding	0	6.542	15	2	8	2	1	171	19.7	7.27	17.63	2	0	0.699	-0.52	0.147084	0.11	0.735	0.698	0.699	-0.44	-0.52	-0.52	117.8	82.2	71.92	70.66	46.9	94.2	211	34.5	65.8	147.6
High	Master Protein	EHI_058320A-p1	transcript=EHI_058320A | gene=EHI_058320 | organism=Entamoeba_histolytica_HM-1:IMSS | gene_product=transmembrane protein tmp21, putative | transcript_product=transmembrane protein tmp21, putative | location=DS571278:732-1358(+) | protein_length=208 | sequence_SO=supercontig | SO=protein_coding	0	5.766	6	1	5	1	1	208	23.5	4.88	15.28	1	0	1.524	0.61	0.147618	17.73	1.706	1.254	1.524	0.77	0.33	0.61	85	115	63.26	65.85	45.2	57	138.4	77.1	71.4	210.9
High	Master Protein	EHI_155450A-p1	transcript=EHI_155450A | gene=EHI_155450 | organism=Entamoeba_histolytica_HM-1:IMSS | gene_product=chaperonin containing TCP-1 epsilon subunit, putative | transcript_product=chaperonin containing TCP-1 epsilon subunit, putative | location=DS571162:59713-61323(+) | protein_length=536 | sequence_SO=supercontig | SO=protein_coding	0	12.565	2	1	16	1	1	536	58.5	6.04	36.84	1	0	1.666	0.74	0.147775	21.55	1.666	1.908	1.369	0.74	0.93	0.45	68.8	131.2	115.38	102.3	23.4	30.8	189	39	58.8	258.9
High	Master Protein	EHI_155730A-p1	transcript=EHI_155730A | gene=EHI_155730 | organism=Entamoeba_histolytica_HM-1:IMSS | gene_product=1-acyl-glycerol-3-phosphate acyltransferase, putative | transcript_product=1-acyl-glycerol-3-phosphate acyltransferase, putative | location=DS571162:117184-118212(-) | protein_length=323 | sequence_SO=supercontig | SO=protein_coding	0.001	4.907	3	1	14	1	1	323	38.7	7.65	6.34	1	0	0.798	-0.32	0.147906	8.58	0.894	0.726	0.798	-0.16	-0.46	-0.32	105.6	94.4	40.93	38.3	119.3	152	62.1	106.6	110.4	49.6
High	Master Protein	EHI_021230A-p1	transcript=EHI_021230A | gene=EHI_021230 | organism=Entamoeba_histolytica_HM-1:IMSS | gene_product=Rho guanine nucleotide exchange factor, putative | transcript_product=Rho guanine nucleotide exchange factor, putative | location=DS571194:7557-9003(+) | protein_length=455 | sequence_SO=supercontig | SO=protein_coding	0	12.351	4	1	10	1	1	455	52.8	7.08	26.22	1	0	1.278	0.35	0.148873	28.42	2.126	1.278	1.033	1.09	0.35	0.05	87.8	112.2	163.02	158.7	2.9	8.6	281	6.3	10.9	290.3
High	Master Protein	EHI_054530A-p1	transcript=EHI_054530A | gene=EHI_054530 | organism=Entamoeba_histolytica_HM-1:IMSS | gene_product=serine carboxypeptidase (S28) family protein | transcript_product=serine carboxypeptidase (S28) family protein | location=DS571225:10709-12109(-) | protein_length=466 | sequence_SO=supercontig | SO=protein_coding	0	40.66	13	5	26	5	1	466	53	5.14	82.03	5	0	0.373	-1.42	0.150786	11.05	0.373	0.173	0.939	-1.42	-2.53	-0.09	145.7	54.3	10.49	89.7	125.4	121.6	147.1	46.7	21	138.1
High	Master Protein	EHI_198870A-p1	transcript=EHI_198870A | gene=EHI_198870 | organism=Entamoeba_histolytica_HM-1:IMSS | gene_product=transcription factor BTF3, putative | transcript_product=transcription factor BTF3, putative | location=DS571165:58276-58800(-) | protein_length=174 | sequence_SO=supercontig | SO=protein_coding	0	34.355	29	5	46	5	1	174	19	8.31	164.47	5	0	1.183	0.24	0.150821	17.02	1.366	1.047	1.183	0.45	0.07	0.24	88.2	111.8	6.36	11.2	85.6	90.6	97.2	116.9	94.9	114.9
High	Master Protein	EHI_174640A-p1	transcript=EHI_174640A | gene=EHI_174640 | organism=Entamoeba_histolytica_HM-1:IMSS | gene_product=glucosamine-6-phosphate isomerase, putative | transcript_product=glucosamine-6-phosphate isomerase, putative | location=DS571189:20264-22282(-) | protein_length=672 | sequence_SO=supercontig | SO=protein_coding	0	12.829	4	2	10	2	1	672	75.6	6.51	27.82	2	0	0.674	-0.57	0.150929	0.2	0.674	0.676	0.672	-0.57	-0.56	-0.57	119.5	80.5	75.6	75.3	72.3	62.5	223.7	48.8	42.3	150.3
High	Master Protein	EHI_181180A-p1	transcript=EHI_181180A | gene=EHI_181180 | organism=Entamoeba_histolytica_HM-1:IMSS | gene_product=60S ribosomal protein L2/L8, putative | transcript_product=60S ribosomal protein L2/L8, putative | location=DS571288:22237-23010(+) | protein_length=257 | sequence_SO=supercontig | SO=protein_coding	0	19.064	14	2	36	2	1	257	27.8	10.7	91.88	2	0	0.931	-0.1	0.153499	1.31	0.931	0.841	0.94	-0.1	-0.25	-0.09	103.1	96.9	20.89	15.64	84.6	128.5	103.2	78.7	108	97
High	Master Protein	EHI_098210A-p1	transcript=EHI_098210A | gene=EHI_098210 | organism=Entamoeba_histolytica_HM-1:IMSS | gene_product=lysine and glutamic acid-rich protein 1 (KERP1) | transcript_product=lysine and glutamic acid-rich protein 1 (KERP1) | location=DS571169:8849-9403(-) | protein_length=184 | sequence_SO=supercontig | SO=protein_coding	0	31.306	28	5	25	5	1	184	21.5	8.95	66.66	5	0	2.403	1.26	0.153626	9.29	2.403	2.554	1.625	1.26	1.35	0.7	56.3	143.7	63.28	70.99	97.8	58.7	22.3	235	149.9	36.3
High	Master Protein	EHI_080260A-p1	transcript=EHI_080260A | gene=EHI_080260 | organism=Entamoeba_histolytica_HM-1:IMSS | gene_product=hypothetical protein | transcript_product=hypothetical protein | location=DS571380:18566-19222(-) | protein_length=218 | sequence_SO=supercontig | SO=protein_coding	0	77.429	56	13	119	13	1	218	25.5	6.02	272.78	13	0	1.175	0.23	0.154002	12.69	1.276	1.175	1.01	0.35	0.23	0.01	92	108	37.86	25.82	63	86.8	133.2	80.4	102	134.5
High	Master Protein	EHI_065330A-p1	transcript=EHI_065330A | gene=EHI_065330 | organism=Entamoeba_histolytica_HM-1:IMSS | gene_product=Gal/GalNAc lectin subunit Igl2 | transcript_product=Gal/GalNAc lectin subunit Igl2 | location=DS571302:28166-31483(-) | protein_length=1105 | sequence_SO=supercontig | SO=protein_coding	0	250.192	32	29	340	13	1	1105	120.3	5.29	1025.47	29	0	0.879	-0.19	0.154329	12.79	0.879	0.77	0.977	-0.19	-0.38	-0.03	105.7	94.3	8.15	18.63	112.1	96.4	110.6	98.6	74.2	108.1
High	Master Protein	EHI_057670A-p1	transcript=EHI_057670A | gene=EHI_057670 | organism=Entamoeba_histolytica_HM-1:IMSS | gene_product=20 kDa antigen | transcript_product=20 kDa antigen | location=DS571314:11138-11770(+) | protein_length=210 | sequence_SO=supercontig | SO=protein_coding	0	88.516	64	9	149	9	1	210	20.9	5.69	431.86	9	0	1.71	0.77	0.154343	5.9	1.028	1.71	1.778	0.04	0.77	0.83	73.8	126.2	51.76	20.46	134.2	68.6	51.1	138	117.2	90.9
High	Master Protein	EHI_148280A-p1	transcript=EHI_148280A | gene=EHI_148280 | organism=Entamoeba_histolytica_HM-1:IMSS | gene_product=p21-activated kinase | transcript_product=p21-activated kinase | location=DS571146:49626-51029(-) | protein_length=467 | sequence_SO=supercontig | SO=protein_coding	0	22.446	15	6	26	6	1	467	53	5.8	63.42	6	0	0.774	-0.37	0.154602	13.46	0.774	0.584	0.891	-0.37	-0.78	-0.17	126.2	73.8	39.83	34.99	148.1	137.6	63.1	114.6	80.4	56.3
High	Master Protein	EHI_179320A-p1	transcript=EHI_179320A | gene=EHI_179320 | organism=Entamoeba_histolytica_HM-1:IMSS | gene_product=hypothetical protein | transcript_product=hypothetical protein | location=DS571431:5054-6589(-) | protein_length=492 | sequence_SO=supercontig | SO=protein_coding	0	8.843	2	1	2	1	1	492	56.3	7.24	6.32	1	0	0.743	-0.43	0.156162	25.53	0.975	0.743	0.474	-0.04	-0.43	-1.08	103.6	96.4	43.98	59.44	123.6	155	58.2	120.5	115.1	27.6
High	Master Protein	EHI_074180A-p1	transcript=EHI_074180A | gene=EHI_074180 | organism=Entamoeba_histolytica_HM-1:IMSS | gene_product=cysteine proteinase 1, putative | transcript_product=cysteine proteinase 1, putative | location=DS571232:53874-54821(+) | protein_length=315 | sequence_SO=supercontig | SO=protein_coding	0	149.441	50	11	262	9	1	315	35.1	6.38	1027.4	11	2	0.719	-0.48	0.15783	15.08	0.984	0.578	0.719	-0.02	-0.79	-0.48	116.3	83.7	28.41	51.21	136.8	75.9	121.4	134.6	43.9	87.3
High	Master Protein	EHI_138990A-p1	transcript=EHI_138990A | gene=EHI_138990 | organism=Entamoeba_histolytica_HM-1:IMSS | gene_product=hypothetical protein | transcript_product=hypothetical protein | location=DS571260:29932-34205(-) | protein_length=1386 | sequence_SO=supercontig | SO=protein_coding	0	20.049	4	4	25	4	1	1386	159.8	5.44	74.16	4	0	0.802	-0.32	0.158335	13.96	0.957	0.802	0.684	-0.06	-0.32	-0.55	111	89	9.44	7.3	99.8	112	120.6	95.5	89.8	82.5
High	Master Protein	EHI_025370A-p1	transcript=EHI_025370A | gene=EHI_025370 | organism=Entamoeba_histolytica_HM-1:IMSS | gene_product=hypothetical protein, conserved | transcript_product=hypothetical protein, conserved | location=DS571233:26719-29214(+) | protein_length=831 | sequence_SO=supercontig | SO=protein_coding	0	21.408	6	5	23	5	1	831	96.3	5.12	45.06	5	0	1.636	0.71	0.161867	3.79	1.678	1.636	1.005	0.75	0.71	0.01	75.9	124.1	112.8	86.72	31.4	33.3	213.5	52.6	54.5	214.7
High	Master Protein	EHI_112830A-p1	transcript=EHI_112830A | gene=EHI_112830 | organism=Entamoeba_histolytica_HM-1:IMSS | gene_product=hypothetical protein | transcript_product=hypothetical protein | location=DS571411:7120-7728(-) | protein_length=202 | sequence_SO=supercontig | SO=protein_coding	0	8.101	8	2	12	2	1	202	23.2	5.1	23.9	2	0	2.289	1.19	0.163312	68.24	2.289	6.271	1.235	1.19	2.65	0.3	49.3	150.7	83.59	72.23	111	19.8	40.7	254	124.2	50.2
High	Master Protein	EHI_106670A-p1	transcript=EHI_106670A | gene=EHI_106670 | organism=Entamoeba_histolytica_HM-1:IMSS | gene_product=calcineurin B subunit, putative | transcript_product=calcineurin B subunit, putative | location=DS571699:586-1125(-) | protein_length=179 | sequence_SO=supercontig | SO=protein_coding	0	29.672	48	6	65	6	1	179	20.6	4.74	148.26	6	0	0.867	-0.21	0.163713	4.97	0.989	0.828	0.867	-0.02	-0.27	-0.21	109.4	90.6	26.95	23.07	80.9	100.1	137.2	80	82.9	118.9
High	Master Protein	EHI_025230A-p1	transcript=EHI_025230A | gene=EHI_025230 | organism=Entamoeba_histolytica_HM-1:IMSS | gene_product=ubiquitin-conjugating enzyme family protein | transcript_product=ubiquitin-conjugating enzyme family protein | location=DS571233:6116-6574(+) | protein_length=152 | sequence_SO=supercontig | SO=protein_coding	0	30.486	33	4	15	4	1	152	17.4	7.49	48.77	4	0	0.834	-0.26	0.165275	10.98	0.834	0.733	0.923	-0.26	-0.45	-0.12	113.7	86.3	50.72	45.65	141	146	46	117.6	106.9	42.5
High	Master Protein	EHI_033250A-p1	transcript=EHI_033250A | gene=EHI_033250 | organism=Entamoeba_histolytica_HM-1:IMSS | gene_product=polyadenylate-binding protein, putative | transcript_product=polyadenylate-binding protein, putative | location=DS571312:18729-20273(+) | protein_length=514 | sequence_SO=supercontig | SO=protein_coding	0	142.266	41	19	183	18	1	514	58.8	8.51	489.9	19	1	0.953	-0.07	0.166512	1.73	0.953	0.965	0.87	-0.07	-0.05	-0.2	103.4	96.6	10.35	7.73	92.2	105.8	113.4	87.8	102.1	98.7
High	Master Protein	EHI_046650A-p1	transcript=EHI_046650A | gene=EHI_046650 | organism=Entamoeba_histolytica_HM-1:IMSS | gene_product=Gal/GalNAc lectin heavy subunit, putative | transcript_product=Gal/GalNAc lectin heavy subunit, putative | location=DS571321:16308-19931(-) | protein_length=1207 | sequence_SO=supercontig | SO=protein_coding	0	8.705	5	3	15	3	1	1207	134.7	5.03	31.47	3	0	0.126	-2.98	0.166912	0.27	0.403	0.126	0.112	-1.31	-2.98	-3.16	158.7	41.3	72.1	46.48	79.5	312.2	123.1	32	39.4	13.8
High	Master Protein	EHI_121780A-p1	transcript=EHI_121780A | gene=EHI_121780 | organism=Entamoeba_histolytica_HM-1:IMSS | gene_product=enhancer binding protein-1 | transcript_product=enhancer binding protein-1 | location=DS571276:14324-15244(-) | protein_length=306 | sequence_SO=supercontig | SO=protein_coding	0	57.864	27	10	96	10	1	306	35.3	9.73	256.24	10	0	1.274	0.35	0.167093	24.12	1.527	1.274	1.067	0.61	0.35	0.09	82.7	117.3	20.61	32.41	91.3	101.6	66.9	139.4	129.5	71.3
High	Master Protein	EHI_108610A-p1	transcript=EHI_108610A | gene=EHI_108610 | organism=Entamoeba_histolytica_HM-1:IMSS | gene_product=Rab family GTPase | transcript_product=Rab family GTPase | location=DS571346:689-1466(-) | protein_length=205 | sequence_SO=supercontig | SO=protein_coding	0	77.137	67	13	160	10	1	205	22.9	6.24	360.14	13	3	1.08	0.11	0.168339	2.95	1.08	1.266	1.058	0.11	0.34	0.08	88.3	111.7	25.23	25.43	118.9	90.3	71.9	128.3	114.4	76.1
High	Master Protein	EHI_170010A-p1	transcript=EHI_170010A | gene=EHI_170010 | organism=Entamoeba_histolytica_HM-1:IMSS | gene_product=acetate kinase, putative | transcript_product=acetate kinase, putative | location=DS571207:39289-40467(-) | protein_length=392 | sequence_SO=supercontig | SO=protein_coding	0.008	2.591	2	1	3	1	1	392	43.2	7.09	5.07	1	0	0.927	-0.11	0.168547	0.85	0.933	0.74	0.927	-0.1	-0.43	-0.11	108	92	8.6	16.13	116.6	106.7	98.1	108.7	79	90.9
High	Master Protein	EHI_045710A-p1	transcript=EHI_045710A | gene=EHI_045710 | organism=Entamoeba_histolytica_HM-1:IMSS | gene_product=AP-2 complex protein, putative | transcript_product=AP-2 complex protein, putative | location=DS571549:4998-7883(-) | protein_length=961 | sequence_SO=supercontig | SO=protein_coding	0	59.789	14	11	78	11	1	961	109.1	5.48	178.56	11	0	0.9	-0.15	0.16867	3.43	0.708	0.926	0.9	-0.5	-0.11	-0.15	114.3	85.7	10.47	15.06	114.6	115.7	95.5	81.2	107.1	85.9
High	Master Protein	EHI_054830A-p1	transcript=EHI_054830A | gene=EHI_054830 | organism=Entamoeba_histolytica_HM-1:IMSS | gene_product=Plasma membrane calcium-transporting ATPase, putative | transcript_product=Plasma membrane calcium-transporting ATPase, putative | location=DS571225:45357-48620(-) | protein_length=1087 | sequence_SO=supercontig | SO=protein_coding	0	46.188	9	8	72	8	1	1087	120.6	5.2	173.74	8	0	0.238	-2.07	0.168821	0.53	0.238	0.223	0.902	-2.07	-2.17	-0.15	160.9	39.1	51.86	12.03	188	205	61.3	44.7	45.7	55.3
High	Master Protein	EHI_178980A-p1	transcript=EHI_178980A | gene=EHI_178980 | organism=Entamoeba_histolytica_HM-1:IMSS | gene_product=hypothetical protein | transcript_product=hypothetical protein | location=DS571154:120899-124390(-) | protein_length=1070 | sequence_SO=supercontig | SO=protein_coding	0	53.008	10	9	52	9	1	1070	120.9	7.28	139.3	9	0	1.237	0.31	0.169432	22.9	1.428	1.018	1.237	0.51	0.03	0.31	93.3	106.7	17.09	4.88	74.1	104.8	93.3	105.8	106.6	115.4
High	Master Protein	EHI_194520A-p1	transcript=EHI_194520A | gene=EHI_194520 | organism=Entamoeba_histolytica_HM-1:IMSS | gene_product=LIM zinc finger domain containing protein | transcript_product=LIM zinc finger domain containing protein | location=DS571191:56800-57246(+) | protein_length=148 | sequence_SO=supercontig | SO=protein_coding	0	35.937	26	4	103	4	1	148	15.9	8.27	375.19	4	0	1.168	0.22	0.171496	9.05	1.168	1.239	1.043	0.22	0.31	0.06	95.3	104.7	22.93	30.25	77.9	116.9	82.9	91	144.8	86.4
High	Master Protein	EHI_194500A-p1	transcript=EHI_194500A | gene=EHI_194500 | organism=Entamoeba_histolytica_HM-1:IMSS | gene_product=ADP-ribosylation factor, putative | transcript_product=ADP-ribosylation factor, putative | location=DS571191:54745-55284(+) | protein_length=179 | sequence_SO=supercontig | SO=protein_coding	0	28.881	32	4	29	4	1	179	20.7	8.65	91.54	4	0	0.292	-1.78	0.17212	1.76	0.292	0.251	0.881	-1.78	-1.99	-0.18	159.8	40.2	65.46	31.88	221.8	193.3	38.1	64.7	48.6	33.5
High	Master Protein	EHI_068510A-p1	transcript=EHI_068510A | gene=EHI_068510 | organism=Entamoeba_histolytica_HM-1:IMSS | gene_product=hypothetical protein | transcript_product=hypothetical protein | location=DS571150:131914-134148(+) | protein_length=744 | sequence_SO=supercontig | SO=protein_coding	0	93.583	20	15	114	15	1	744	82.5	5.27	296.7	15	0	0.849	-0.24	0.172297	12.84	0.969	0.849	0.747	-0.04	-0.24	-0.42	108.2	91.8	11.41	1.62	95.9	108.4	120.6	93	92	90.1
High	Master Protein	EHI_130660A-p1	transcript=EHI_130660A | gene=EHI_130660 | organism=Entamoeba_histolytica_HM-1:IMSS | gene_product=microtubule associated protein, putative | transcript_product=microtubule associated protein, putative | location=DS571170:10954-11343(-) | protein_length=129 | sequence_SO=supercontig | SO=protein_coding	0.008	2.689	6	1	5	1	1	129	14.8	5.16	9.26	1	0	0.858	-0.22	0.173126	5.4	0.901	0.711	0.858	-0.15	-0.49	-0.22	116.9	83.1	55.87	59.58	157.8	131.2	40.7	142.1	93.3	34.9
High	Master Protein	EHI_183480A-p1	transcript=EHI_183480A | gene=EHI_183480 | organism=Entamoeba_histolytica_HM-1:IMSS | gene_product=60S ribosomal protein L27, putative | transcript_product=60S ribosomal protein L27, putative | location=DS571316:12546-12965(-) | protein_length=139 | sequence_SO=supercontig | SO=protein_coding	0	27.941	18	4	50	4	1	139	15.7	10.43	128.04	4	0	0.749	-0.42	0.175553	3.05	0.991	0.722	0.749	-0.01	-0.47	-0.42	116.2	83.8	30.31	17.18	73.3	124.3	137.3	72.6	89.7	102.9
Medium	Master Protein	EHI_126090A-p1	transcript=EHI_126090A | gene=EHI_126090 | organism=Entamoeba_histolytica_HM-1:IMSS | gene_product=pyridoxal kinase, putative | transcript_product=pyridoxal kinase, putative | location=DS571160:98406-99245(+) | protein_length=279 | sequence_SO=supercontig | SO=protein_coding	0.02	1.977	4	1	1	1	1	279	31	5.62	0	1	0	0.893	-0.16	0.177255	3.2	0.893	0.674	0.917	-0.16	-0.57	-0.12	119.4	80.6	45.03	52.68	59.1	111.2	157.5	52.8	75	144.4
High	Master Protein	EHI_004200A-p1	transcript=EHI_004200A | gene=EHI_004200 | organism=Entamoeba_histolytica_HM-1:IMSS | gene_product=40S ribosomal protein S27, putative | transcript_product=40S ribosomal protein S27, putative | location=DS571181:10655-10964(+) | protein_length=84 | sequence_SO=supercontig | SO=protein_coding	0	19.302	30	2	36	1	1	84	9.3	9.74	104	2	0	0.889	-0.17	0.177864	5.06	0.927	0.777	0.889	-0.11	-0.36	-0.17	109.9	90.1	48.38	44.84	48	142.3	134.8	44.5	110.6	119.8
High	Master Protein	EHI_105170A-p1	transcript=EHI_105170A | gene=EHI_105170 | organism=Entamoeba_histolytica_HM-1:IMSS | gene_product=hypothetical protein | transcript_product=hypothetical protein | location=DS571204:28231-29991(-) | protein_length=586 | sequence_SO=supercontig | SO=protein_coding	0	27.762	14	7	27	7	1	586	67.7	5.19	62.04	7	0	0.871	-0.2	0.178214	10.48	0.871	0.952	0.74	-0.2	-0.07	-0.43	114.9	85.1	20.44	23.78	82.5	121.1	120.3	71.8	115.3	89
High	Master Protein	EHI_023430A-p1	transcript=EHI_023430A | gene=EHI_023430 | organism=Entamoeba_histolytica_HM-1:IMSS | gene_product=glycosyl hydrolase, family 31 protein | transcript_product=glycosyl hydrolase, family 31 protein | location=DS571153:141655-144270(+) | protein_length=871 | sequence_SO=supercontig | SO=protein_coding	0.008	2.736	2	1	1	1	1	871	100	6.25	0	1	0	0.728	-0.46	0.179364	13.55	0.969	0.603	0.728	-0.04	-0.73	-0.46	115.7	84.3	58.87	73.19	159.8	36.9	130.9	154.9	22.2	95.3
High	Master Protein	EHI_006550A-p1	transcript=EHI_006550A | gene=EHI_006550 | organism=Entamoeba_histolytica_HM-1:IMSS | gene_product=hypothetical protein | transcript_product=hypothetical protein | location=DS571197:2663-4852(-) | protein_length=729 | sequence_SO=supercontig | SO=protein_coding	0	10.422	3	2	12	2	1	729	83.2	7.25	27.39	2	0	1.208	0.27	0.180163	4.01	1.241	1.095	1.208	0.31	0.13	0.27	95.4	104.6	57.75	60	137.1	104.5	33.5	170	114.4	40.5
High	Master Protein	EHI_182520A-p1	transcript=EHI_182520A | gene=EHI_182520 | organism=Entamoeba_histolytica_HM-1:IMSS | gene_product=DNAJ homolog subfamily A member 1, putative | transcript_product=DNAJ homolog subfamily A member 1, putative | location=DS571156:13678-14718(+) | protein_length=346 | sequence_SO=supercontig | SO=protein_coding	0	9.638	12	3	8	3	1	346	39.3	8.09	21.28	3	0	0.073	-3.79	0.180838	0.12	0.073	0.059	0.084	-3.79	-4.09	-3.58	188.9	11.1	86.04	90.58	357.8	165.2	38.2	25.9	9.7	3.2
High	Master Protein	EHI_185410A-p1	transcript=EHI_185410A | gene=EHI_185410 | organism=Entamoeba_histolytica_HM-1:IMSS | gene_product=26S protease regulatory subunit, putative | transcript_product=26S protease regulatory subunit, putative | location=DS571356:3166-4362(-) | protein_length=398 | sequence_SO=supercontig | SO=protein_coding	0.001	5.068	3	1	13	1	1	398	44.9	8.18	11.28	1	0	1.057	0.08	0.181232	7.88	1.001	1.343	1.057	0	0.43	0.08	99.9	100.1	72.74	69.07	103.8	23.3	164.1	103.9	31.3	173.5
High	Master Protein	EHI_067090A-p1	transcript=EHI_067090A | gene=EHI_067090 | organism=Entamoeba_histolytica_HM-1:IMSS | gene_product=hypothetical protein | transcript_product=hypothetical protein | location=DS571445:13855-14493(+) | protein_length=212 | sequence_SO=supercontig | SO=protein_coding	0	98.641	34	7	176	7	1	212	24.1	6.84	551.15	7	0	0.887	-0.17	0.181562	5.64	0.887	0.845	0.999	-0.17	-0.24	0	106	94	25.62	34.79	95.8	82.4	133.7	85	69.6	133.6
High	Master Protein	EHI_182850A-p1	transcript=EHI_182850A | gene=EHI_182850 | organism=Entamoeba_histolytica_HM-1:IMSS | gene_product=ribosomal protein L23A, putative | transcript_product=ribosomal protein L23A, putative | location=DS571156:59127-59492(-) | protein_length=121 | sequence_SO=supercontig | SO=protein_coding	0	27.774	31	4	26	4	1	121	13.7	10.15	69.47	4	0	0.872	-0.2	0.181799	16.34	0.998	0.872	0.676	0	-0.2	-0.57	100.8	99.2	36.56	47.69	120.5	136.1	62.3	120.3	118.7	42.1
High	Master Protein	EHI8A_024490-t26_1-p1	transcript=EHI8A_024490-t26_1 | gene=EHI8A_024490 | organism=Entamoeba_histolytica_HM-1:IMSS-B | gene_product=ribosomal protein S19, putative | transcript_product=ribosomal protein S19, putative | location=KB611572:14371-14844(-) | protein_length=157 | sequence_SO=supercontig | SO=protein_coding	0	8.691	10	1	3	1	1	157	18.1	10.17	8.99	1	0	1.444	0.53	0.181877	2.01	1.963	1.425	1.444	0.97	0.51	0.53	78.6	121.4	62.63	67.59	98.1	106.3	21	192.6	151.5	30.3
High	Master Protein	EHI8A_179760-t26_1-p1	transcript=EHI8A_179760-t26_1 | gene=EHI8A_179760 | organism=Entamoeba_histolytica_HM-1:IMSS-B | gene_product=hypothetical protein | transcript_product=hypothetical protein | location=KB609843:1740-3632(-) | protein_length=630 | sequence_SO=supercontig | SO=protein_coding	0.002	4.121	2	1	7	1	1	630	71.6	6.84	24.48	1	0	1.48	0.57	0.183065	46.24	1.018	1.48	3.323	0.03	0.57	1.73	97	103	53.9	22.87	106.8	102.4	30.2	108.7	151.6	100.3
High	Master Protein	EHI_085980A-p1	transcript=EHI_085980A | gene=EHI_085980 | organism=Entamoeba_histolytica_HM-1:IMSS | gene_product=glycogen synthase, putative | transcript_product=glycogen synthase, putative | location=DS571235:7960-12087(+) | protein_length=1375 | sequence_SO=supercontig | SO=protein_coding	0	176.438	20	21	189	21	1	1375	155	6.16	544.71	21	0	0.836	-0.26	0.1833	0.31	0.836	0.834	1	-0.26	-0.26	0	109.1	90.9	6.94	17.71	99.3	103.9	113.6	83	86.6	113.6
High	Master Protein	EHI_064640A-p1	transcript=EHI_064640A | gene=EHI_064640 | organism=Entamoeba_histolytica_HM-1:IMSS | gene_product=hypothetical protein | transcript_product=hypothetical protein | location=DS571196:58412-59254(+) | protein_length=263 | sequence_SO=supercontig | SO=protein_coding	0	28.296	25	4	20	4	1	263	30.9	4.91	58.92	4	0	0.779	-0.36	0.183919	0.48	0.775	0.867	0.779	-0.37	-0.21	-0.36	107.1	92.9	72.71	69.53	60.7	68.6	204.7	47	59.5	159.5
High	Master Protein	EHI_060380A-p1	transcript=EHI_060380A | gene=EHI_060380 | organism=Entamoeba_histolytica_HM-1:IMSS | gene_product=grainin, putative | transcript_product=grainin, putative | location=DS571301:21498-22145(-) | protein_length=215 | sequence_SO=supercontig | SO=protein_coding	0	7.965	11	2	17	2	1	215	25.1	5.77	17.16	2	0	0.252	-1.99	0.184698	2.44	0.252	0.187	1.004	-1.99	-2.42	0.01	155.3	44.7	36.98	51.33	187.6	164.3	84.9	47.3	30.7	85.2
High	Master Protein	EHI_147700A-p1	transcript=EHI_147700A | gene=EHI_147700 | organism=Entamoeba_histolytica_HM-1:IMSS | gene_product=ubiquitin-conjugating enzyme family protein | transcript_product=ubiquitin-conjugating enzyme family protein | location=DS571383:6082-6803(+) | protein_length=164 | sequence_SO=supercontig | SO=protein_coding	0.003	3.383	6	1	1	1	1	164	18.6	4.53	2.4	1	0	0.831	-0.27	0.185275	21.12	1.003	0.645	0.831	0	-0.63	-0.27	121.6	78.4	64.24	66.32	49.8	93.7	189.1	49.9	60.4	157.2
High	Master Protein	EHI_163670A-p1	transcript=EHI_163670A | gene=EHI_163670 | organism=Entamoeba_histolytica_HM-1:IMSS | gene_product=ribosomal protein L18a, putative | transcript_product=ribosomal protein L18a, putative | location=DS571246:30743-31264(-) | protein_length=173 | sequence_SO=supercontig | SO=protein_coding	0	15.506	11	3	81	3	1	173	20.1	10.15	145.34	3	0	0.823	-0.28	0.187786	0.76	0.991	0.823	0.817	-0.01	-0.28	-0.29	109.7	90.3	46.36	39.19	56.1	112.2	156.1	55.6	92.4	127.5
High	Master Protein	EHI_161070A-p1	transcript=EHI_161070A | gene=EHI_161070 | organism=Entamoeba_histolytica_HM-1:IMSS | gene_product=hypothetical protein | transcript_product=hypothetical protein | location=DS571228:50491-51126(-) | protein_length=211 | sequence_SO=supercontig | SO=protein_coding	0	167.206	53	13	278	13	1	211	23.8	6.24	977.44	13	0	0.807	-0.31	0.188938	14.08	0.925	0.807	0.69	-0.11	-0.31	-0.54	109.5	90.5	33.54	18.97	85.6	95.7	155.2	79.2	77.3	107
High	Master Protein	EHI_068600A-p1	transcript=EHI_068600A | gene=EHI_068600 | organism=Entamoeba_histolytica_HM-1:IMSS | gene_product=protein kinase, putative | transcript_product=protein kinase, putative | location=DS571150:152672-154075(+) | protein_length=467 | sequence_SO=supercontig | SO=protein_coding	0	16.548	6	2	15	2	1	467	54.4	6.24	38.85	2	0	1.184	0.24	0.189423	3.43	1.184	1.355	1.156	0.24	0.44	0.21	91.6	108.4	113.74	109.79	36.6	26.6	212.2	43.3	36	245.3
High	Master Protein	EHI_084680A-p1	transcript=EHI_084680A | gene=EHI_084680 | organism=Entamoeba_histolytica_HM-1:IMSS | gene_product=4-alpha-glucanotransferase, putative | transcript_product=4-alpha-glucanotransferase, putative | location=DS571211:12291-14768(+) | protein_length=825 | sequence_SO=supercontig | SO=protein_coding	0	31.395	12	8	35	8	1	825	97.4	5.87	84.71	8	0	0.505	-0.99	0.190578	12	0.505	0.345	0.976	-0.99	-1.54	-0.03	132.9	67.1	12.88	44.48	119.8	144.6	114	60.5	49.8	111.3
High	Master Protein	EHI_142090A-p1	transcript=EHI_142090A | gene=EHI_142090 | organism=Entamoeba_histolytica_HM-1:IMSS | gene_product=RNA polymerase subunit Rpb5, putative | transcript_product=RNA polymerase subunit Rpb5, putative | location=DS571161:91283-92009(+) | protein_length=204 | sequence_SO=supercontig | SO=protein_coding	0	6.009	6	2	4	2	1	204	23.7	7.21	6.26	2	0	0.903	-0.15	0.190977	4.71	0.987	0.868	0.903	-0.02	-0.21	-0.15	100.6	99.4	20.7	18.45	101.7	127.2	84.3	100.4	110.4	76.1
High	Master Protein	EHI_094090A-p1	transcript=EHI_094090A | gene=EHI_094090 | organism=Entamoeba_histolytica_HM-1:IMSS | gene_product=aldose 1-epimerase | transcript_product=aldose 1-epimerase | location=DS571179:83844-84869(-) | protein_length=341 | sequence_SO=supercontig | SO=protein_coding	0	86.052	30	7	99	7	1	341	38.7	6.07	303.66	7	0	0.786	-0.35	0.191277	17.88	0.632	0.786	0.994	-0.66	-0.35	-0.01	122.5	77.5	124.59	137.12	34.4	23.6	251.5	21.8	18.6	250.1
High	Master Protein	EHI_004170A-p1	transcript=EHI_004170A | gene=EHI_004170 | organism=Entamoeba_histolytica_HM-1:IMSS | gene_product=LIM zinc finger domain containing protein | transcript_product=LIM zinc finger domain containing protein | location=DS571181:2190-2705(+) | protein_length=171 | sequence_SO=supercontig | SO=protein_coding	0	75.249	50	6	83	6	1	171	19	8.1	256.84	6	0	0.631	-0.66	0.191647	9.53	0.529	0.631	0.84	-0.92	-0.66	-0.25	130.8	69.2	133.35	144.73	30.7	20.6	282.3	16.2	13	237.2
High	Master Protein	EHI_155700A-p1	transcript=EHI_155700A | gene=EHI_155700 | organism=Entamoeba_histolytica_HM-1:IMSS | gene_product=hypothetical protein, conserved | transcript_product=hypothetical protein, conserved | location=DS571162:109480-110712(-) | protein_length=410 | sequence_SO=supercontig | SO=protein_coding	0	16.149	4	1	5	1	1	410	45.6	6.89	18.28	1	0	1.71	0.77	0.191773	32.9	1.33	3.068	1.71	0.41	1.62	0.77	85.8	114.2	86.32	84.97	72.9	11.5	141.4	96.9	35.4	241.8
High	Master Protein	EHI_052740A-p1	transcript=EHI_052740A | gene=EHI_052740 | organism=Entamoeba_histolytica_HM-1:IMSS | gene_product=dynamin-like protein | transcript_product=dynamin-like protein | location=DS571245:7893-9884(-) | protein_length=663 | sequence_SO=supercontig | SO=protein_coding	0	35.411	16	7	30	7	1	663	74.6	6.84	68.72	7	0	1.729	0.79	0.192357	33.32	2.201	1.729	1.34	1.14	0.79	0.42	73.3	126.7	133.91	120.61	14	23.5	209.8	30.9	40.6	281.2
High	Master Protein	EHI_103410A-p1	transcript=EHI_103410A | gene=EHI_103410 | organism=Entamoeba_histolytica_HM-1:IMSS | gene_product=WD domain containing protein | transcript_product=WD domain containing protein | location=DS571158:39382-42378(-) | protein_length=998 | sequence_SO=supercontig | SO=protein_coding	0	70.149	17	13	50	13	1	998	111.4	5.49	154.47	13	0	1.556	0.64	0.193088	26.05	1.556	1.83	0.992	0.64	0.87	-0.01	86.2	113.8	37.66	17.53	87	51.9	115.8	135.4	95	114.9
High	Master Protein	EHI_038620A-p1	transcript=EHI_038620A | gene=EHI_038620 | organism=Entamoeba_histolytica_HM-1:IMSS | gene_product=40S ribosomal protein S16, putative | transcript_product=40S ribosomal protein S16, putative | location=DS571190:12092-12568(-) | protein_length=158 | sequence_SO=supercontig | SO=protein_coding	0	23.806	27	5	31	5	1	158	17.5	10.02	39.83	5	0	0.616	-0.7	0.194517	7.84	0.955	0.53	0.616	-0.07	-0.92	-0.7	108.7	91.3	31.02	18.33	94.7	162.8	102.6	90.4	86.3	63.2
High	Master Protein	EHI_010530A-p1	transcript=EHI_010530A | gene=EHI_010530 | organism=Entamoeba_histolytica_HM-1:IMSS | gene_product=tubulin alpha chain, putative | transcript_product=tubulin alpha chain, putative | location=DS571182:31129-32496(-) | protein_length=455 | sequence_SO=supercontig | SO=protein_coding	0	88.494	23	9	86	5	1	455	50.3	5.67	281.62	9	4	0.743	-0.43	0.195529	9.95	0.743	0.653	1.008	-0.43	-0.62	0.01	102.5	97.5	21.62	30.17	136.7	89.3	106.7	101.5	58.3	107.5
High	Master Protein	EHI_189850A-p1	transcript=EHI_189850A | gene=EHI_189850 | organism=Entamoeba_histolytica_HM-1:IMSS | gene_product=V-type ATPase, B subunit, putative | transcript_product=V-type ATPase, B subunit, putative | location=DS571315:4144-5769(-) | protein_length=496 | sequence_SO=supercontig | SO=protein_coding	0	74.785	35	13	84	13	1	496	55.3	5.11	213.94	13	0	0.907	-0.14	0.19614	9.99	0.824	0.907	0.981	-0.28	-0.14	-0.03	105.8	94.2	24.5	17.85	125.1	115.7	76.3	103.1	104.9	74.9
High	Master Protein	EHI_136150A-p1	transcript=EHI_136150A | gene=EHI_136150 | organism=Entamoeba_histolytica_HM-1:IMSS | gene_product=adenylyl cyclase-associated protein, putative | transcript_product=adenylyl cyclase-associated protein, putative | location=DS571222:5081-6517(-) | protein_length=478 | sequence_SO=supercontig | SO=protein_coding	0	169.013	49	24	296	24	1	478	53.2	6.7	794.37	24	0	0.914	-0.13	0.196755	8.07	0.914	0.798	0.974	-0.13	-0.33	-0.04	108	92	6.69	7.95	98.5	112.7	105.8	90.1	89.9	103
High	Master Protein	EHI_118670A-p1	transcript=EHI_118670A | gene=EHI_118670 | organism=Entamoeba_histolytica_HM-1:IMSS | gene_product=Skp1 family protein | transcript_product=Skp1 family protein | location=DS571180:43378-43866(-) | protein_length=162 | sequence_SO=supercontig | SO=protein_coding	0	27.725	23	2	26	2	1	162	18.6	4.89	90.9	2	0	0.931	-0.1	0.197162	9.77	0.931	0.78	1.002	-0.1	-0.36	0	99.9	100.1	56.48	60.9	149.7	37.8	121.7	139.4	29.5	121.9
High	Master Protein	EHI_101240A-p1	transcript=EHI_101240A | gene=EHI_101240 | organism=Entamoeba_histolytica_HM-1:IMSS | gene_product=hypothetical protein, conserved | transcript_product=hypothetical protein, conserved | location=DS571353:6335-8866(-) | protein_length=843 | sequence_SO=supercontig | SO=protein_coding	0	240.3	37	37	296	37	1	843	95.6	8.59	833.69	37	0	1.078	0.11	0.197944	8.59	1.16	1.078	1.016	0.21	0.11	0.02	96.2	103.8	20.53	25.84	108.4	105.2	73	125.8	113.4	74.1
High	Master Protein	EHI_060440A-p1	transcript=EHI_060440A | gene=EHI_060440 | organism=Entamoeba_histolytica_HM-1:IMSS | gene_product=hypothetical protein | transcript_product=hypothetical protein | location=DS571301:34988-35788(+) | protein_length=266 | sequence_SO=supercontig | SO=protein_coding	0	5.942	6	1	2	1	1	266	30.8	5.95	7.87	1	0	0.876	-0.19	0.199	16.64	1.004	0.583	0.876	0.01	-0.78	-0.19	126.4	73.6	76.77	86.13	39.4	87.5	204	39.5	50.9	178.7
High	Master Protein	EHI_167720A-p1	transcript=EHI_167720A | gene=EHI_167720 | organism=Entamoeba_histolytica_HM-1:IMSS | gene_product=proteasome subunit alpha type 4, putative | transcript_product=proteasome subunit alpha type 4, putative | location=DS571343:27060-27809(-) | protein_length=249 | sequence_SO=supercontig | SO=protein_coding	0.002	3.567	4	1	1	1	1	249	28.1	6.38	2.57	1	0	0.785	-0.35	0.199189	9.44	0.703	0.785	0.907	-0.51	-0.35	-0.14	104.9	95.1	49.14	37.69	176.9	80.2	81.6	124.5	62.9	74
High	Master Protein	EHI_187110A-p1	transcript=EHI_187110A | gene=EHI_187110 | organism=Entamoeba_histolytica_HM-1:IMSS | gene_product=Rho GTPase activating protein, putative | transcript_product=Rho GTPase activating protein, putative | location=DS571159:101108-103792(-) | protein_length=894 | sequence_SO=supercontig | SO=protein_coding	0	125.256	26	20	147	19	1	894	104.9	6.23	325.06	20	1	0.777	-0.36	0.199318	7.27	0.879	0.713	0.777	-0.19	-0.49	-0.36	113.4	86.6	85.14	84.04	53.1	61.2	222.6	46.7	43.6	172.8
High	Master Protein	EHI7A_006960-t26_1-p1	transcript=EHI7A_006960-t26_1 | gene=EHI7A_006960 | organism=Entamoeba_histolytica_HM-1:IMSS-A | gene_product=unknown protein, putative | transcript_product=unknown protein, putative | location=KB823261:14195-14419(+) | protein_length=74 | sequence_SO=supercontig | SO=protein_coding	0	9.807	19	1	16	1	1	74	8.9	5.58	38.77	1	0	0.512	-0.97	0.200422	8.59	0.331	0.512	0.625	-1.59	-0.97	-0.68	132.3	67.7	113.21	128.68	38.2	49.6	291.8	12.6	25.4	182.4
High	Master Protein	EHI_156420A-p1	transcript=EHI_156420A | gene=EHI_156420 | organism=Entamoeba_histolytica_HM-1:IMSS | gene_product=hypothetical protein | transcript_product=hypothetical protein | location=DS571257:41592-42869(+) | protein_length=401 | sequence_SO=supercontig | SO=protein_coding	0	43.616	17	5	40	5	1	401	46.3	5.16	78.47	5	0	0.782	-0.35	0.201427	5.99	0.73	0.973	0.782	-0.45	-0.04	-0.35	103.2	96.8	58.35	53.71	74.5	71.9	184.7	54.4	69.9	144.5
High	Master Protein	EHI8A_205380-t26_1-p1	transcript=EHI8A_205380-t26_1 | gene=EHI8A_205380 | organism=Entamoeba_histolytica_HM-1:IMSS-B | gene_product=glycogen phosphorylase, putative | transcript_product=glycogen phosphorylase, putative | location=KB611375:925-2884(+) | protein_length=606 | sequence_SO=supercontig | SO=protein_coding	0	190.165	45	19	190	1	1	606	70.3	6.77	625.06	19	0	0.834	-0.26	0.20143	3.9	0.834	0.865	0.625	-0.26	-0.21	-0.68	113.3	86.7	48.5	40.43	131.1	52.8	160.7	109.3	45.7	100.4
High	Master Protein	EHI_181250A-p1	transcript=EHI_181250A | gene=EHI_181250 | organism=Entamoeba_histolytica_HM-1:IMSS | gene_product=Rho family GTPase | transcript_product=Rho family GTPase | location=DS571288:35230-35820(-) | protein_length=196 | sequence_SO=supercontig | SO=protein_coding	0	50.038	27	6	125	6	1	196	21.8	7.56	290.03	6	0	0.895	-0.16	0.20227	7.85	0.836	0.895	0.989	-0.26	-0.16	-0.02	105.5	94.5	33.9	26.89	136.6	114.5	66.4	114.2	102.5	65.7
High	Master Protein	EHI_130690A-p1	transcript=EHI_130690A | gene=EHI_130690 | organism=Entamoeba_histolytica_HM-1:IMSS | gene_product=oligo-1,6-glucosidase, putative | transcript_product=oligo-1,6-glucosidase, putative | location=DS571170:13151-14821(+) | protein_length=556 | sequence_SO=supercontig | SO=protein_coding	0	24.753	12	4	15	4	1	556	65.9	5.86	35.03	4	0	0.808	-0.31	0.203881	8.59	0.737	0.989	0.808	-0.44	-0.02	-0.31	115.2	84.8	68.6	65.39	81.8	52.6	195.4	60.3	52	157.9
High	Master Protein	EHI_054260A-p1	transcript=EHI_054260A | gene=EHI_054260 | organism=Entamoeba_histolytica_HM-1:IMSS | gene_product=dolichol monophosphate mannose synthase, putative | transcript_product=dolichol monophosphate mannose synthase, putative | location=DS571309:29986-31047(-) | protein_length=353 | sequence_SO=supercontig | SO=protein_coding	0	15.991	7	2	9	2	1	353	38.8	8.21	23.94	2	0	14.145	3.82	0.205253	14.6	15.538	14.145	1.315	3.96	3.82	0.39	12.1	187.9	170.59	146.21	1.6	0.9	242.1	25	12.1	318.3
Low	Master Protein	EHI_170020A-p1	transcript=EHI_170020A | gene=EHI_170020 | organism=Entamoeba_histolytica_HM-1:IMSS | gene_product=beta-galactosidase, putative | transcript_product=beta-galactosidase, putative | location=DS571207:41059-42762(-) | protein_length=567 | sequence_SO=supercontig | SO=protein_coding	0.056	1.576	2	1	1	1	1	567	66	5.6	0	1	0	0.782	-0.36	0.205679	26.88	0.149	1.014	0.782	-2.74	0.02	-0.36	99.3	100.7	50.06	78.9	59.6	110	174	8.9	111.5	136
High	Master Protein	EHI_021360A-p1	transcript=EHI_021360A | gene=EHI_021360 | organism=Entamoeba_histolytica_HM-1:IMSS | gene_product=hypothetical protein, conserved | transcript_product=hypothetical protein, conserved | location=DS571194:40982-41494(+) | protein_length=170 | sequence_SO=supercontig | SO=protein_coding	0	80.565	48	9	96	9	1	170	19	4.68	268.56	9	0	1.143	0.19	0.206177	3.1	1.143	0.994	1.167	0.19	-0.01	0.22	93.3	106.7	20.79	28	94.2	75.2	114.5	107.7	74.7	133.6
High	Master Protein	EHI_119540A-p1	transcript=EHI_119540A | gene=EHI_119540 | organism=Entamoeba_histolytica_HM-1:IMSS | gene_product=eukaryotic translation elongation factor 1 gamma, putative | transcript_product=eukaryotic translation elongation factor 1 gamma, putative | location=DS571342:13779-14249(+) | protein_length=156 | sequence_SO=supercontig | SO=protein_coding	0	63.462	26	5	90	5	1	156	18.1	4.75	305.77	5	0	1.281	0.36	0.207754	7.11	1.22	14.565	1.281	0.29	3.86	0.36	75.3	124.7	86.77	26.74	134.1	8.5	74.7	163.5	123.6	95.7
High	Master Protein	EHI_124430A-p1	transcript=EHI_124430A | gene=EHI_124430 | organism=Entamoeba_histolytica_HM-1:IMSS | gene_product=Zn-dependent peptidase, putative | transcript_product=Zn-dependent peptidase, putative | location=DS571188:34277-37186(-) | protein_length=969 | sequence_SO=supercontig | SO=protein_coding	0	44.365	10	8	32	8	1	969	111.4	5.59	88.6	8	0	1.246	0.32	0.207962	30.26	1.246	0.992	1.541	0.32	-0.01	0.62	82.1	117.9	20.62	25.62	109.7	81.1	75.6	136.7	80.4	116.5
High	Master Protein	EHI_103700A-p1	transcript=EHI_103700A | gene=EHI_103700 | organism=Entamoeba_histolytica_HM-1:IMSS | gene_product=hypothetical protein | transcript_product=hypothetical protein | location=DS571158:96433-96843(-) | protein_length=136 | sequence_SO=supercontig | SO=protein_coding	0	33.712	24	3	43	3	1	136	14.8	5.12	117.99	3	0	0.715	-0.48	0.208454	15.62	0.715	0.568	1.024	-0.48	-0.82	0.03	127.4	72.6	32.71	19.7	144.2	130.9	72.9	103.1	74.3	74.6
High	Master Protein	EHI_198750A-p1	transcript=EHI_198750A | gene=EHI_198750 | organism=Entamoeba_histolytica_HM-1:IMSS | gene_product=polyadenylate-binding protein, putative | transcript_product=polyadenylate-binding protein, putative | location=DS571165:35048-36622(+) | protein_length=524 | sequence_SO=supercontig | SO=protein_coding	0	36.679	17	9	38	8	1	524	60.2	8.51	87.44	9	0	0.629	-0.67	0.208846	2.79	0.849	0.629	0.599	-0.24	-0.67	-0.74	108.1	91.9	70.72	63.78	92.3	213.1	51.3	78.4	134.1	30.8
High	Master Protein	EHI_134660A-p1	transcript=EHI_134660A | gene=EHI_134660 | organism=Entamoeba_histolytica_HM-1:IMSS | gene_product=hypothetical protein | transcript_product=hypothetical protein | location=DS571193:40810-41889(+) | protein_length=359 | sequence_SO=supercontig | SO=protein_coding	0	17.807	12	3	13	3	1	359	41.7	4.69	31.66	3	0	0.803	-0.32	0.209032	26.13	0.803	0.567	1.023	-0.32	-0.82	0.03	105.7	94.3	40.22	45.12	163.1	91.8	80.1	131	52.1	81.9
High	Master Protein	EHI_192810A-p1	transcript=EHI_192810A | gene=EHI_192810 | organism=Entamoeba_histolytica_HM-1:IMSS | gene_product=small GTPase Rab7A | transcript_product=small GTPase Rab7A | location=DS571384:13245-13865(-) | protein_length=206 | sequence_SO=supercontig | SO=protein_coding	0	65.252	40	8	87	7	1	206	22.9	5.41	239.37	8	1	0.868	-0.2	0.209615	10.71	0.999	0.868	0.785	0	-0.2	-0.35	111	89	23.09	35.11	133.1	87.9	95.1	133	76.3	74.6
High	Master Protein	EHI_140590A-p1	transcript=EHI_140590A | gene=EHI_140590 | organism=Entamoeba_histolytica_HM-1:IMSS | gene_product=phospholipid cytidylyltransferase, putative | transcript_product=phospholipid cytidylyltransferase, putative | location=DS571243:18805-19830(-) | protein_length=341 | sequence_SO=supercontig | SO=protein_coding	0	18.333	9	3	30	3	1	341	39	6.83	64.91	3	0	0.802	-0.32	0.210851	3.28	0.701	0.829	0.802	-0.51	-0.27	-0.32	109.3	90.7	102.25	104.27	39.5	52.1	242.9	27.7	43.2	194.7
High	Master Protein	EHI_020280A-p1	transcript=EHI_020280A | gene=EHI_020280 | organism=Entamoeba_histolytica_HM-1:IMSS | gene_product=40S ribosomal protein S2, putative | transcript_product=40S ribosomal protein S2, putative | location=DS571339:18136-18903(+) | protein_length=255 | sequence_SO=supercontig | SO=protein_coding	0	80.713	29	8	125	8	1	255	27.7	10.14	376.66	8	0	0.874	-0.19	0.21155	1.84	0.874	0.888	0.829	-0.19	-0.17	-0.27	106.7	93.3	74.94	71.26	70.8	52.5	201.2	61.9	46.7	166.8
High	Master Protein	EHI_178460A-p1	transcript=EHI_178460A | gene=EHI_178460 | organism=Entamoeba_histolytica_HM-1:IMSS | gene_product=hypothetical protein | transcript_product=hypothetical protein | location=DS571154:10876-11451(+) | protein_length=191 | sequence_SO=supercontig | SO=protein_coding	0	17.165	13	2	33	2	1	191	22.4	5.58	77.73	2	0	1.337	0.42	0.211896	25.3	1.337	1.73	1.109	0.42	0.79	0.15	82.4	117.6	151.43	144.35	12.9	10.6	256.5	17.2	18.3	284.5
High	Master Protein	EHI_103550A-p1	transcript=EHI_103550A | gene=EHI_103550 | organism=Entamoeba_histolytica_HM-1:IMSS | gene_product=clathrin adaptor complex, small chain, putative | transcript_product=clathrin adaptor complex, small chain, putative | location=DS571158:64886-65377(-) | protein_length=163 | sequence_SO=supercontig | SO=protein_coding	0	18.886	28	4	13	4	1	163	18.7	5.85	29.15	4	0	0.868	-0.2	0.212002	12.85	0.768	0.868	0.997	-0.38	-0.2	0	111.6	88.4	35.5	27.32	132.1	128	63.8	101.5	111.1	63.5
High	Master Protein	EHI_110570A-p1	transcript=EHI_110570A | gene=EHI_110570 | organism=Entamoeba_histolytica_HM-1:IMSS | gene_product=protein tyrosine phosphatase, putative | transcript_product=protein tyrosine phosphatase, putative | location=DS571151:105625-106281(-) | protein_length=218 | sequence_SO=supercontig | SO=protein_coding	0	10.594	13	2	4	2	1	218	25.1	9.47	13.41	2	0	0.829	-0.27	0.212023	2.94	0.805	0.829	0.978	-0.31	-0.27	-0.03	110.8	89.2	69.76	78	108.7	30	176.4	87.6	24.9	172.5
High	Master Protein	EHI_091250A-p1	transcript=EHI_091250A | gene=EHI_091250 | organism=Entamoeba_histolytica_HM-1:IMSS | gene_product=ARP2/3 complex 34 kda subunit, putative | transcript_product=ARP2/3 complex 34 kda subunit, putative | location=DS571335:29968-30849(+) | protein_length=293 | sequence_SO=supercontig | SO=protein_coding	0	94.041	54	13	218	13	1	293	33.6	8.88	465.83	13	0	0.913	-0.13	0.21323	9.67	0.913	0.775	0.984	-0.13	-0.37	-0.02	112.7	87.3	46.58	56.38	67.9	86.1	159.9	62	66.8	157.4
High	Master Protein	EHI_024680A-p1	transcript=EHI_024680A | gene=EHI_024680 | organism=Entamoeba_histolytica_HM-1:IMSS | gene_product=Rab family GTPase | transcript_product=Rab family GTPase | location=DS571198:72154-72792(+) | protein_length=212 | sequence_SO=supercontig | SO=protein_coding	0	37.739	41	7	29	7	1	212	24.5	5.03	74.74	7	0	2.151	1.11	0.213372	54.76	4.228	2.151	1.357	2.08	1.11	0.44	58.7	141.3	51.14	54.35	52.6	33.4	93.2	222.4	71.8	126.5
High	Master Protein	EHI_183580A-p1	transcript=EHI_183580A | gene=EHI_183580 | organism=Entamoeba_histolytica_HM-1:IMSS | gene_product=Rho guanine nucleotide exchange factor, putative | transcript_product=Rho guanine nucleotide exchange factor, putative | location=DS571316:32717-34618(-) | protein_length=633 | sequence_SO=supercontig | SO=protein_coding	0.002	3.962	1	1	6	1	1	633	73.7	7.84	11.9	1	0	1.374	0.46	0.214523	6.61	1.435	1.374	1.216	0.52	0.46	0.28	84.2	115.8	124.78	119.12	17.8	32.1	216.7	25.6	44.1	263.5
High	Master Protein	EHI_124530A-p1	transcript=EHI_124530A | gene=EHI_124530 | organism=Entamoeba_histolytica_HM-1:IMSS | gene_product=HEAT repeat domain containing protein | transcript_product=HEAT repeat domain containing protein | location=DS571188:58835-59761(+) | protein_length=308 | sequence_SO=supercontig | SO=protein_coding	0	5.821	8	1	2	1	1	308	34.3	5.26	5.32	1	0	1.072	0.1	0.216484	8.55	1.072	1.01	2.151	0.1	0.01	1.1	99.5	100.5	91.63	89.75	181.1	105.3	4.2	194.1	106.3	9
High	Master Protein	EHI_012570A-p1	transcript=EHI_012570A | gene=EHI_012570 | organism=Entamoeba_histolytica_HM-1:IMSS | gene_product=toxin resistance protein, putative | transcript_product=toxin resistance protein, putative | location=DS571148:171002-171876(-) | protein_length=276 | sequence_SO=supercontig | SO=protein_coding	0	15.686	17	4	24	4	1	276	31.3	6.58	25.38	4	0	0.856	-0.22	0.216976	2.69	0.987	0.835	0.856	-0.02	-0.26	-0.22	107.7	92.3	48.22	41.72	67.3	165	88	66.5	137.8	75.3
High	Master Protein	EHI_023600A-p1	transcript=EHI_023600A | gene=EHI_023600 | organism=Entamoeba_histolytica_HM-1:IMSS | gene_product=adaptor protein (AP) family protein | transcript_product=adaptor protein (AP) family protein | location=DS571330:8538-10712(+) | protein_length=724 | sequence_SO=supercontig | SO=protein_coding	0	31.335	10	7	60	7	1	724	80.9	5.24	145.58	7	0	0.78	-0.36	0.217653	21.2	0.596	0.982	0.78	-0.75	-0.03	-0.36	119.4	80.6	31.38	14.97	143	74.1	126.3	85.3	72.8	98.4
High	Master Protein	EHI_042900A-p1	transcript=EHI_042900A | gene=EHI_042900 | organism=Entamoeba_histolytica_HM-1:IMSS | gene_product=thioredoxin, putative | transcript_product=thioredoxin, putative | location=DS571292:14667-15101(-) | protein_length=144 | sequence_SO=supercontig | SO=protein_coding	0.008	2.698	8	1	2	1	1	144	16.3	9.35	5.33	1	0	1.233	0.3	0.217979	16.92	1.233	1.373	1.007	0.3	0.46	0.01	89.6	110.4	48.27	58.09	102.3	122.3	40.5	126.1	168	40.8
High	Master Protein	EHI_159600A-p1	transcript=EHI_159600A | gene=EHI_159600 | organism=Entamoeba_histolytica_HM-1:IMSS | gene_product=cysteine protease inhibitor 1 (EhICP1) | transcript_product=cysteine protease inhibitor 1 (EhICP1) | location=DS571167:48642-48950(-) | protein_length=102 | sequence_SO=supercontig | SO=protein_coding	0	10.619	20	2	27	2	1	102	11.1	6.76	52.38	2	0	1.501	0.59	0.218381	16.77	1.331	1.838	1.501	0.41	0.88	0.59	85.8	114.2	92	93.31	69.8	12.7	160.4	92.9	23.3	240.8
High	Master Protein	EHI_185430A-p1	transcript=EHI_185430A | gene=EHI_185430 | organism=Entamoeba_histolytica_HM-1:IMSS | gene_product=amino acid transporter, putative | transcript_product=amino acid transporter, putative | location=DS571356:6097-8509(-) | protein_length=686 | sequence_SO=supercontig | SO=protein_coding	0	19.288	5	2	18	2	1	686	78.3	8.25	41.02	2	0	1.938	0.95	0.219079	29.15	0.898	2.319	1.938	-0.15	1.21	0.95	60.8	139.2	13.02	47.18	64.6	70.3	83.1	58	163.1	160.9
High	Master Protein	EHI_073580A-p1	transcript=EHI_073580A | gene=EHI_073580 | organism=Entamoeba_histolytica_HM-1:IMSS | gene_product=leucine-rich repeat containing protein | transcript_product=leucine-rich repeat containing protein | location=DS571171:57703-59217(+) | protein_length=504 | sequence_SO=supercontig | SO=protein_coding	0	16.316	12	4	14	4	1	504	55.9	5.3	38.86	4	0	0.425	-1.24	0.21918	3.55	0.425	0.368	1.05	-1.24	-1.44	0.07	135.1	64.9	25.67	37.08	124.8	162.8	97.2	53	59.9	102.1
High	Master Protein	EHI_035800A-p1	transcript=EHI_035800A | gene=EHI_035800 | organism=Entamoeba_histolytica_HM-1:IMSS | gene_product=Ras GTPase activating protein, putative | transcript_product=Ras GTPase activating protein, putative | location=DS571174:89765-92128(-) | protein_length=787 | sequence_SO=supercontig | SO=protein_coding	0	37.208	12	7	27	7	1	787	90.3	5.78	56.21	7	0	0.679	-0.56	0.219335	7.19	0.607	0.679	1.008	-0.72	-0.56	0.01	110.1	89.9	19.66	22.13	140.1	98.8	104.1	85.1	67	105
High	Master Protein	EHI_122740A-p1	transcript=EHI_122740A | gene=EHI_122740 | organism=Entamoeba_histolytica_HM-1:IMSS | gene_product=nucleolar protein Nop56, putative | transcript_product=nucleolar protein Nop56, putative | location=DS571281:6696-8057(+) | protein_length=453 | sequence_SO=supercontig | SO=protein_coding	0	17.676	13	5	9	5	1	453	51.5	6.7	18.15	5	0	1.674	0.74	0.21947	9.92	1.674	1.786	0.972	0.74	0.84	-0.04	79.5	120.5	41.22	15.84	78.5	53.4	122.4	131.3	95.4	119
High	Master Protein	EHI_056490A-p1	transcript=EHI_056490A | gene=EHI_056490 | organism=Entamoeba_histolytica_HM-1:IMSS | gene_product=20 kDa antigen, putative | transcript_product=20 kDa antigen, putative | location=DS571313:26682-27320(+) | protein_length=212 | sequence_SO=supercontig | SO=protein_coding	0	16.792	18	3	22	3	1	212	21.1	4.83	54.21	3	0	0.683	-0.55	0.220048	4.05	0.683	0.172	0.723	-0.55	-2.54	-0.47	159.7	40.3	51.52	70.11	164.5	191.5	57.3	112.4	32.9	41.4
High	Master Protein	EHI_111050A-p1	transcript=EHI_111050A | gene=EHI_111050 | organism=Entamoeba_histolytica_HM-1:IMSS | gene_product=actin-like protein, putative | transcript_product=actin-like protein, putative | location=DS571279:17562-18767(-) | protein_length=401 | sequence_SO=supercontig | SO=protein_coding	0	125.269	44	17	176	17	1	401	44.6	6.57	524.61	17	0	1.047	0.07	0.222189	1.71	1.232	1.047	1.035	0.3	0.07	0.05	97.1	102.9	7.45	2.44	87.1	100	98.8	107.3	104.6	102.2
High	Master Protein	EHI_111750A-p1	transcript=EHI_111750A | gene=EHI_111750 | organism=Entamoeba_histolytica_HM-1:IMSS | gene_product=importin alpha re-exporter, putative | transcript_product=importin alpha re-exporter, putative | location=DS571273:21952-24621(-) | protein_length=889 | sequence_SO=supercontig | SO=protein_coding	0.001	4.44	3	2	3	2	1	889	101.2	6.14	5.8	2	0	1.86	0.89	0.222363	72.6	0.949	1.86	10.379	-0.08	0.89	3.38	84.4	115.6	78.69	21.18	122.8	85	10.4	116.5	158	107.4
High	Master Protein	EHI_020080A-p1	transcript=EHI_020080A | gene=EHI_020080 | organism=Entamoeba_histolytica_HM-1:IMSS | gene_product=hypothetical protein | transcript_product=hypothetical protein | location=DS571493:4565-5377(-) | protein_length=270 | sequence_SO=supercontig | SO=protein_coding	0	9.171	14	4	7	4	1	270	32	9.79	7	4	0	2.228	1.16	0.224132	19.7	2.228	1.677	2.524	1.16	0.75	1.34	62	138	74.09	88.58	40.8	28.6	111.2	90.8	48	280.7
High	Master Protein	EHI_073460A-p1	transcript=EHI_073460A | gene=EHI_073460 | organism=Entamoeba_histolytica_HM-1:IMSS | gene_product=glycyl-tRNA synthetase, putative | transcript_product=glycyl-tRNA synthetase, putative | location=DS571171:33724-35607(+) | protein_length=627 | sequence_SO=supercontig | SO=protein_coding	0	50.623	19	9	40	9	1	627	70.6	6.34	108.71	9	0	0.863	-0.21	0.225537	8.77	0.863	0.632	0.931	-0.21	-0.66	-0.1	113.4	86.6	29.27	17.08	117.7	142.1	77.1	101.5	89.9	71.8
High	Master Protein	EHI_165770A-p1	transcript=EHI_165770A | gene=EHI_165770 | organism=Entamoeba_histolytica_HM-1:IMSS | gene_product=hypothetical protein | transcript_product=hypothetical protein | location=DS571653:901-1632(+) | protein_length=208 | sequence_SO=supercontig | SO=protein_coding	0.001	5.257	7	1	5	1	1	208	23.3	5.92	12.72	1	0	3.22	1.69	0.225766	14.5	3.22	0.712	3.535	1.69	-0.49	1.82	45.6	154.4	12.55	66.41	60.8	47.5	57.8	195.7	33.8	204.3
High	Master Protein	EHI_062490A-p1	transcript=EHI_062490A | gene=EHI_062490 | organism=Entamoeba_histolytica_HM-1:IMSS | gene_product=vacuolar sorting protein 26, putative | transcript_product=vacuolar sorting protein 26, putative | location=DS571213:11701-12942(-) | protein_length=413 | sequence_SO=supercontig | SO=protein_coding	0	19.758	7	2	33	2	1	413	47.9	5.19	84.08	2	0	0.924	-0.11	0.225792	2.79	0.924	0.96	0.903	-0.11	-0.06	-0.15	104	96	79.67	77.77	91.3	28.6	193.5	84.4	27.5	174.8
High	Master Protein	EHI7A_005680-t26_1-p1	transcript=EHI7A_005680-t26_1 | gene=EHI7A_005680 | organism=Entamoeba_histolytica_HM-1:IMSS-A | gene_product=unknown protein, putative | transcript_product=unknown protein, putative | location=KB823726:6521-6727(-) | protein_length=68 | sequence_SO=supercontig | SO=protein_coding	0.001	5.513	25	1	2	1	1	68	7.6	4.88	7.9	1	0	0.541	-0.89	0.226461	2.49	0.541	0.51	0.783	-0.89	-0.97	-0.35	112.2	87.8	79.62	70.33	236.5	44.5	94.4	128	22.7	73.9
High	Master Protein	EHI_071590A-p1	transcript=EHI_071590A | gene=EHI_071590 | organism=Entamoeba_histolytica_HM-1:IMSS | gene_product=protein disulfide isomerase, putative | transcript_product=protein disulfide isomerase, putative | location=DS571558:5937-7043(+) | protein_length=368 | sequence_SO=supercontig | SO=protein_coding	0	79.81	43	14	131	13	1	368	41.7	7.99	325.77	14	1	0.929	-0.11	0.227526	5.87	0.972	0.929	0.877	-0.04	-0.11	-0.19	103.7	96.3	45.73	40.48	71.1	83.3	159.4	69.1	77.4	139.7
High	Master Protein	EHI_193350A-p1	transcript=EHI_193350A | gene=EHI_193350 | organism=Entamoeba_histolytica_HM-1:IMSS | gene_product=3'(2'),5'-bisphosphate nucleotidase, putative | transcript_product=3'(2'),5'-bisphosphate nucleotidase, putative | location=DS571265:16935-17888(-) | protein_length=317 | sequence_SO=supercontig | SO=protein_coding	0	60.547	35	10	67	10	1	317	35	5.99	162.04	10	0	1.075	0.1	0.227781	9.38	1.007	1.205	1.075	0.01	0.27	0.1	91.9	108.1	33.37	25.73	133.3	76.8	78.7	134.2	92.5	84.5
High	Master Protein	EHI_067260A-p1	transcript=EHI_067260A | gene=EHI_067260 | organism=Entamoeba_histolytica_HM-1:IMSS | gene_product=hypothetical protein | transcript_product=hypothetical protein | location=DS571453:11554-12753(+) | protein_length=399 | sequence_SO=supercontig | SO=protein_coding	0	5.807	7	2	8	2	1	399	47.2	5.12	10.61	2	0	2.189	1.13	0.227856	25.27	2.189	1.145	2.563	1.13	0.2	1.36	67.5	132.5	39.81	70.15	47.3	52.7	94.4	103.5	60.3	241.9
High	Master Protein	EHI_040700A-p1	transcript=EHI_040700A | gene=EHI_040700 | organism=Entamoeba_histolytica_HM-1:IMSS | gene_product=coatomer protein gamma subunit, putative | transcript_product=coatomer protein gamma subunit, putative | location=DS571282:38586-41120(-) | protein_length=844 | sequence_SO=supercontig | SO=protein_coding	0	15.262	7	4	10	4	1	844	95.3	5.58	16.8	4	0	0.654	-0.61	0.228284	14.94	0.499	1.038	0.654	-1	0.05	-0.61	115.1	84.9	69.31	63.38	84.1	59.7	213.1	42	62	139.3
High	Master Protein	EHI_159620A-p1	transcript=EHI_159620A | gene=EHI_159620 | organism=Entamoeba_histolytica_HM-1:IMSS | gene_product=TolA protein, putative | transcript_product=TolA protein, putative | location=DS571167:50666-51604(+) | protein_length=312 | sequence_SO=supercontig | SO=protein_coding	0	83.533	34	11	136	5	1	312	35.3	6.95	316.98	11	1	1.097	0.13	0.228456	7.81	1.097	0.994	1.155	0.13	-0.01	0.21	95.9	104.1	5.75	3.8	92.2	102.5	93.8	101.2	101.9	108.3
High	Master Protein	EHI_163570A-p1	transcript=EHI_163570A | gene=EHI_163570 | organism=Entamoeba_histolytica_HM-1:IMSS | gene_product=hypothetical protein | transcript_product=hypothetical protein | location=DS571246:16637-17999(-) | protein_length=380 | sequence_SO=supercontig | SO=protein_coding	0	12.089	8	2	9	2	1	380	43.4	7.01	25.18	2	0	1.976	0.98	0.228746	86.1	1.976	4.889	0.828	0.98	2.29	-0.27	63.2	136.8	57.65	57.57	105	28.7	64.9	207.4	140.3	53.7
High	Master Protein	EHI_174250A-p1	transcript=EHI_174250A | gene=EHI_174250 | organism=Entamoeba_histolytica_HM-1:IMSS | gene_product=S-adenosylmethionine synthetase, putative | transcript_product=S-adenosylmethionine synthetase, putative | location=DS571220:47388-48581(+) | protein_length=397 | sequence_SO=supercontig | SO=protein_coding	0	18.004	7	2	21	2	1	397	43.6	6.29	43.23	2	0	1.303	0.38	0.229147	17.56	1.478	1.149	1.303	0.56	0.2	0.38	93.1	106.9	89.11	90.95	20.9	68.7	173.9	30.9	79	226.6
High	Master Protein	EHI_039860A-p1	transcript=EHI_039860A | gene=EHI_039860 | organism=Entamoeba_histolytica_HM-1:IMSS | gene_product=histidine acid phosphatase family protein | transcript_product=histidine acid phosphatase family protein | location=DS571454:11463-12725(-) | protein_length=420 | sequence_SO=supercontig | SO=protein_coding	0	14.789	14	5	22	5	1	420	48.8	6.68	35.52	5	0	0.713	-0.49	0.22943	9.41	0.713	0.838	0.623	-0.49	-0.25	-0.68	108.8	91.2	71.7	66.67	27.3	130.1	193.5	19.5	109	120.6
High	Master Protein	EHI_002130A-p1	transcript=EHI_002130A | gene=EHI_002130 | organism=Entamoeba_histolytica_HM-1:IMSS | gene_product=phenylalanyl-tRNA synthetase beta subunit, putative | transcript_product=phenylalanyl-tRNA synthetase beta subunit, putative | location=DS571345:6157-7998(-) | protein_length=574 | sequence_SO=supercontig | SO=protein_coding	0	75.795	19	10	78	10	1	574	64.8	5.54	178.12	10	0	0.719	-0.48	0.229528	3.13	0.802	0.69	0.719	-0.32	-0.54	-0.48	116.5	83.5	96.06	94.28	48.7	54.5	244.4	39.1	37.6	175.7
High	Master Protein	EHI_040660A-p1	transcript=EHI_040660A | gene=EHI_040660 | organism=Entamoeba_histolytica_HM-1:IMSS | gene_product=ribosomal protein L11, putative | transcript_product=ribosomal protein L11, putative | location=DS571282:25118-25642(+) | protein_length=174 | sequence_SO=supercontig | SO=protein_coding	0	19.261	20	3	35	3	1	174	19.6	9.7	92.41	3	0	0.939	-0.09	0.230102	5.39	0.939	0.9	1.007	-0.09	-0.15	0.01	103.1	96.9	55.58	52.49	126.3	146.6	38.2	118.6	132	38.5
High	Master Protein	EHI_082550A-p1	transcript=EHI_082550A | gene=EHI_082550 | organism=Entamoeba_histolytica_HM-1:IMSS | gene_product=Rab family GTPase | transcript_product=Rab family GTPase | location=DS571295:23422-24265(+) | protein_length=233 | sequence_SO=supercontig | SO=protein_coding	0	18.867	15	3	24	3	1	233	26.2	7.59	43.86	3	0	0.665	-0.59	0.230387	7.29	0.756	0.665	0.591	-0.4	-0.59	-0.76	113.9	86.1	80.91	70.22	85.5	46.8	233.9	64.7	31.1	138.1
High	Master Protein	EHI_011510A-p1	transcript=EHI_011510A | gene=EHI_011510 | organism=Entamoeba_histolytica_HM-1:IMSS | gene_product=protein kinase, putative | transcript_product=protein kinase, putative | location=DS571405:437-1768(-) | protein_length=424 | sequence_SO=supercontig | SO=protein_coding	0	14.461	9	3	11	3	1	424	48.2	6.04	26.55	3	0	1.124	0.17	0.230454	10.47	1.618	1.124	1.044	0.69	0.17	0.06	76.4	123.6	91.77	76.17	53.1	34.4	189.8	85.9	38.7	198.2
High	Master Protein	EHI_095940A-p1	transcript=EHI_095940A | gene=EHI_095940 | organism=Entamoeba_histolytica_HM-1:IMSS | gene_product=protein kinase, putative | transcript_product=protein kinase, putative | location=DS571239:48074-49311(-) | protein_length=395 | sequence_SO=supercontig | SO=protein_coding	0.001	4.52	8	2	4	2	1	395	45.4	8.51	8.98	2	0	0.871	-0.2	0.233129	16.46	0.871	0.744	1.017	-0.2	-0.43	0.02	109.1	90.9	19.63	18.54	128.7	105.8	86.7	112.1	78.6	88.2
High	Master Protein	EHI_065710A-p1	transcript=EHI_065710A | gene=EHI_065710 | organism=Entamoeba_histolytica_HM-1:IMSS | gene_product=hypothetical protein | transcript_product=hypothetical protein | location=DS571192:48446-49033(+) | protein_length=195 | sequence_SO=supercontig | SO=protein_coding	0	10.455	15	2	8	2	1	195	22	4.94	17.79	2	0	1.333	0.42	0.233422	18.69	1.613	1.333	1.165	0.69	0.42	0.22	92.4	107.6	48.49	61.81	122.1	41.8	84.7	197	55.8	98.6
High	Master Protein	EHI_140310A-p1	transcript=EHI_140310A | gene=EHI_140310 | organism=Entamoeba_histolytica_HM-1:IMSS | gene_product=hypothetical protein, conserved | transcript_product=hypothetical protein, conserved | location=DS571254:32620-34611(-) | protein_length=663 | sequence_SO=supercontig | SO=protein_coding	0.001	4.304	4	2	6	2	1	663	75.9	6.55	9.45	2	0	1.207	0.27	0.233629	1.93	1.223	0.96	1.207	0.29	-0.06	0.27	90	110	33.89	42.66	92.6	61.3	124.1	113.2	58.9	149.8
High	Master Protein	EHI_006940A-p1	transcript=EHI_006940A | gene=EHI_006940 | organism=Entamoeba_histolytica_HM-1:IMSS | gene_product=hypothetical protein, conserved | transcript_product=hypothetical protein, conserved | location=DS571197:52270-53522(-) | protein_length=368 | sequence_SO=supercontig | SO=protein_coding	0	12.132	7	2	11	2	1	368	41.2	5.67	27.91	2	0	0.803	-0.32	0.233861	12.08	0.803	0.701	1.055	-0.32	-0.51	0.08	117.6	82.4	38.8	29.35	148	118.7	63.8	118.8	83.2	67.3
High	Master Protein	EHI_182770A-p1	transcript=EHI_182770A | gene=EHI_182770 | organism=Entamoeba_histolytica_HM-1:IMSS | gene_product=hypothetical protein | transcript_product=hypothetical protein | location=DS571156:47055-48938(+) | protein_length=627 | sequence_SO=supercontig | SO=protein_coding	0	9.074	2	1	4	1	1	627	71.8	5.16	13.47	1	0	0.742	-0.43	0.235308	10.28	0.981	0.648	0.742	-0.03	-0.63	-0.43	101.3	98.7	33.57	26.95	103	154.7	80.9	101	100.3	60
High	Master Protein	EHI_029050A-p1	transcript=EHI_029050A | gene=EHI_029050 | organism=Entamoeba_histolytica_HM-1:IMSS | gene_product=long-chain-fatty-acid--CoA ligase, putative | transcript_product=long-chain-fatty-acid--CoA ligase, putative | location=DS571266:34416-36257(-) | protein_length=613 | sequence_SO=supercontig | SO=protein_coding	0	9.523	6	3	7	3	1	613	68.9	6.9	16.54	3	0	1.356	0.44	0.236092	106.83	0.233	2.334	1.356	-2.1	1.22	0.44	60	140	103.38	93.18	9.7	57.8	167.8	2.3	134.8	227.6
High	Master Protein	EHI_177870A-p1	transcript=EHI_177870A | gene=EHI_177870 | organism=Entamoeba_histolytica_HM-1:IMSS | gene_product=transketolase, putative | transcript_product=transketolase, putative | location=DS571272:8216-10246(-) | protein_length=676 | sequence_SO=supercontig | SO=protein_coding	0	79.813	21	14	112	14	1	676	74.5	6.47	193.65	14	0	0.634	-0.66	0.237319	0.8	0.626	0.634	1.03	-0.68	-0.66	0.04	123	77	19.74	46.34	119.4	87.3	129.7	74.7	55.3	133.6
High	Master Protein	EHI_202600A-p1	transcript=EHI_202600A | gene=EHI_202600 | organism=Entamoeba_histolytica_HM-1:IMSS | gene_product=hypothetical protein, conserved | transcript_product=hypothetical protein, conserved | location=EH4261:2037-2816(+) | protein_length=259 | sequence_SO=supercontig | SO=protein_coding	0	11.83	10	2	27	2	1	259	29.1	8.28	58.78	2	0	0.937	-0.09	0.238625	6.11	0.72	0.937	0.981	-0.47	-0.09	-0.03	103.2	96.8	40.59	52.43	78.6	82.3	154.2	56.6	77.1	151.3
High	Master Protein	EHI_136160A-p1	transcript=EHI_136160A | gene=EHI_136160 | organism=Entamoeba_histolytica_HM-1:IMSS | gene_product=calreticulin, putative | transcript_product=calreticulin, putative | location=DS571222:6750-7919(-) | protein_length=389 | sequence_SO=supercontig | SO=protein_coding	0	155.386	55	19	314	19	1	389	45.1	4.78	878.82	19	0	1.099	0.14	0.238998	6.08	1.431	1.099	1.054	0.52	0.14	0.08	89.8	110.2	11.23	16.16	88.3	83	102.8	126.3	91.2	108.4
High	Master Protein	EHI_164870A-p1	transcript=EHI_164870A | gene=EHI_164870 | organism=Entamoeba_histolytica_HM-1:IMSS | gene_product=60S ribosomal protein L34 | transcript_product=60S ribosomal protein L34 | location=DS571216:38012-38425(-) | protein_length=137 | sequence_SO=supercontig | SO=protein_coding	0	22.193	25	3	38	3	1	137	15.5	10.62	97.69	3	0	0.726	-0.46	0.239744	6.53	0.786	0.726	0.555	-0.35	-0.46	-0.85	113.9	86.1	70.48	50.87	71.1	74	222	55.9	53.7	123.2
High	Master Protein	EHI_024530A-p1	transcript=EHI_024530A | gene=EHI_024530 | organism=Entamoeba_histolytica_HM-1:IMSS | gene_product=hypothetical protein | transcript_product=hypothetical protein | location=DS571198:40928-41920(-) | protein_length=330 | sequence_SO=supercontig | SO=protein_coding	0	11.417	8	3	9	3	1	330	36.6	4.54	19.71	3	0	0.787	-0.35	0.240935	20.79	0.973	0.787	0.608	-0.04	-0.35	-0.72	111.9	88.1	36.12	12.71	77	107.7	158.9	75	84.7	96.7
High	Master Protein	EHI_042370A-p1	transcript=EHI_042370A | gene=EHI_042370 | organism=Entamoeba_histolytica_HM-1:IMSS | gene_product=galactose-specific adhesin 170kD subunit, putative | transcript_product=galactose-specific adhesin 170kD subunit, putative | location=DS571611:2946-6821(-) | protein_length=1270 | sequence_SO=supercontig | SO=protein_coding	0	243.699	24	26	434	1	1	1270	142.5	5.66	1273.13	26	0	0.688	-0.54	0.242126	26.92	0.952	0.364	0.688	-0.07	-1.46	-0.54	146.6	53.4	80.89	116.52	213.5	92.5	33.8	203.3	33.6	23.3
Medium	Master Protein	EHI7A_010130-t26_1-p1	transcript=EHI7A_010130-t26_1 | gene=EHI7A_010130 | organism=Entamoeba_histolytica_HM-1:IMSS-A | gene_product=hypothetical protein | transcript_product=hypothetical protein | location=KB824438:10502-10945(-) | protein_length=147 | sequence_SO=supercontig | SO=protein_coding	0.036	1.752	8	1	2	1	1	147	16.5	4.53	4.46	1	0	0.783	-0.35	0.244633	3.19	0.783	0.635	0.811	-0.35	-0.66	-0.3	112.1	87.9	83.72	76.43	124.8	213.2	16	97.8	135.3	12.9
Low	Master Protein	EHI_010300A-p1	transcript=EHI_010300A | gene=EHI_010300 | organism=Entamoeba_histolytica_HM-1:IMSS | gene_product=hypothetical protein, conserved | transcript_product=hypothetical protein, conserved | location=DS571182:7946-9907(+) | protein_length=653 | sequence_SO=supercontig | SO=protein_coding	0.051	1.613	2	1	1	1	1	653	74.9	5.6	0	1	0	1.215	0.28	0.245661	23.88	1.019	1.789	1.215	0.03	0.84	0.28	78.4	121.6	50.03	27.61	140.7	59.1	68.2	143.4	105.8	82.9
High	Master Protein	EHI_148900A-p1	transcript=EHI_148900A | gene=EHI_148900 | organism=Entamoeba_histolytica_HM-1:IMSS | gene_product=protein kinase, putative | transcript_product=protein kinase, putative | location=DS571146:179290-180781(-) | protein_length=479 | sequence_SO=supercontig | SO=protein_coding	0.008	2.674	3	1	2	1	1	479	54.9	5.67	5.36	1	0	0.881	-0.18	0.247122	6.47	0.931	0.605	0.881	-0.1	-0.73	-0.18	117.6	82.4	21.88	19.55	115.8	134.1	85.7	107.8	81.1	75.5
High	Master Protein	EHI_025110A-p1	transcript=EHI_025110A | gene=EHI_025110 | organism=Entamoeba_histolytica_HM-1:IMSS | gene_product=Rab geranylgeranyltransferase beta subunit, putative | transcript_product=Rab geranylgeranyltransferase beta subunit, putative | location=DS571546:6040-7044(-) | protein_length=315 | sequence_SO=supercontig | SO=protein_coding	0	6.968	5	2	15	2	1	315	35.5	5.25	30.66	2	0	0.957	-0.06	0.248059	6.53	1.003	0.826	0.957	0	-0.28	-0.06	99.8	100.2	31.64	38.42	117	65.5	125.6	117.4	54.1	120.2
High	Master Protein	EHI_126880A-p1	transcript=EHI_126880A | gene=EHI_126880 | organism=Entamoeba_histolytica_HM-1:IMSS | gene_product=methionine aminopeptidase, putative | transcript_product=methionine aminopeptidase, putative | location=DS571166:3730-4971(-) | protein_length=413 | sequence_SO=supercontig | SO=protein_coding	0	99.533	23	10	175	10	1	413	46	6.61	583.01	10	0	0.777	-0.36	0.24864	1.98	1.04	0.76	0.777	0.06	-0.4	-0.36	105.7	94.3	17.41	8.85	91	128.5	106	94.6	97.6	82.3
High	Master Protein	EHI_118820A-p1	transcript=EHI_118820A | gene=EHI_118820 | organism=Entamoeba_histolytica_HM-1:IMSS | gene_product=phospholipase B, putative | transcript_product=phospholipase B, putative | location=DS571180:72705-74363(-) | protein_length=552 | sequence_SO=supercontig | SO=protein_coding	0	25.977	12	4	25	4	1	552	63.7	5.43	46.72	4	0	0.771	-0.38	0.248785	0.9	0.887	0.771	0.763	-0.17	-0.38	-0.39	111.9	88.1	90.34	85.79	50.5	56.9	229.1	44.8	43.9	174.8
High	Master Protein	EHI_042170A-p1	transcript=EHI_042170A | gene=EHI_042170 | organism=Entamoeba_histolytica_HM-1:IMSS | gene_product=aminoacyl-histidine dipeptidase, putative | transcript_product=aminoacyl-histidine dipeptidase, putative | location=DS571259:29783-31333(+) | protein_length=516 | sequence_SO=supercontig | SO=protein_coding	0	176.379	50	16	219	16	1	516	56.9	6.1	621.03	16	0	1.228	0.3	0.249339	11.63	1.131	1.228	1.411	0.18	0.3	0.5	93.8	106.2	58.64	69.98	62	52.9	145.1	70.2	65	204.8
High	Master Protein	EHI_147010A-p1	transcript=EHI_147010A | gene=EHI_147010 | organism=Entamoeba_histolytica_HM-1:IMSS | gene_product=long-chain-fatty-acid--CoA ligase, putative | transcript_product=long-chain-fatty-acid--CoA ligase, putative | location=DS571374:18711-20759(+) | protein_length=682 | sequence_SO=supercontig | SO=protein_coding	0	86.129	23	13	74	13	1	682	77.3	6.55	161.14	13	0	0.84	-0.25	0.249629	2.88	0.812	0.863	0.84	-0.3	-0.21	-0.25	110.4	89.6	109.76	110.17	49.8	30.4	246.3	40.4	26.2	206.8
High	Master Protein	EHI_116360A-p1	transcript=EHI_116360A | gene=EHI_116360 | organism=Entamoeba_histolytica_HM-1:IMSS | gene_product=serine-rich protein | transcript_product=serine-rich protein | location=DS571976:1130-1831(-) | protein_length=233 | sequence_SO=supercontig | SO=protein_coding	0.001	5.26	7	2	5	2	1	233	24.7	4.4	9.8	2	0	0.499	-1	0.250191	1.67	0.864	0.499	0.476	-0.21	-1	-1.07	107.3	92.7	76.94	57.71	74.8	68.2	242.7	64.6	34	115.6
High	Master Protein	EHI_000790A-p1	transcript=EHI_000790A | gene=EHI_000790 | organism=Entamoeba_histolytica_HM-1:IMSS | gene_product=hypothetical protein | transcript_product=hypothetical protein | location=DS571186:85021-85719(-) | protein_length=232 | sequence_SO=supercontig | SO=protein_coding	0	14.362	15	4	15	4	1	232	27.1	6.21	42.46	4	0	1.492	0.58	0.251021	27.32	1.492	0.858	1.766	0.58	-0.22	0.82	76.7	123.3	30.04	53.44	99	53.5	91.8	147.7	45.9	162.2
High	Master Protein	EHI_012240A-p1	transcript=EHI_012240A | gene=EHI_012240 | organism=Entamoeba_histolytica_HM-1:IMSS | gene_product=Rho family GTPase | transcript_product=Rho family GTPase | location=DS571148:82233-82835(+) | protein_length=200 | sequence_SO=supercontig | SO=protein_coding	0	45.759	36	7	74	6	1	200	22.3	6.05	148.76	7	0	1.272	0.35	0.251197	4.39	1.31	0.964	1.272	0.39	-0.05	0.35	88.9	111.1	12.49	5.29	86.4	105.6	84.9	113.2	101.8	108
High	Master Protein	EHI_040280A-p1	transcript=EHI_040280A | gene=EHI_040280 | organism=Entamoeba_histolytica_HM-1:IMSS | gene_product=eukaryotic translation initiation factor 4E, putative | transcript_product=eukaryotic translation initiation factor 4E, putative | location=DS571224:16766-17383(+) | protein_length=182 | sequence_SO=supercontig | SO=protein_coding	0.001	4.763	4	1	8	1	1	182	20.8	7.5	18.67	1	0	0.844	-0.25	0.252489	16.96	1.348	0.708	0.844	0.43	-0.5	-0.25	117.1	82.9	98.45	99.2	12.5	90.5	225.7	16.9	64.1	190.4
High	Master Protein	EHI_151380A-p1	transcript=EHI_151380A | gene=EHI_151380 | organism=Entamoeba_histolytica_HM-1:IMSS | gene_product=hypothetical protein, conserved | transcript_product=hypothetical protein, conserved | location=DS571145:48711-49514(-) | protein_length=267 | sequence_SO=supercontig | SO=protein_coding	0	57.367	34	5	32	5	1	267	29	6.01	130.63	5	0	1.297	0.38	0.253467	4.44	1.258	2.295	1.297	0.33	1.2	0.38	63.1	136.9	142.23	132.98	15.6	14.8	224.7	19.7	33.9	291.3
High	Master Protein	EHI_179080A-p1	transcript=EHI_179080A | gene=EHI_179080 | organism=Entamoeba_histolytica_HM-1:IMSS | gene_product=sulfate adenylyltransferase, putative | transcript_product=sulfate adenylyltransferase, putative | location=DS571154:141388-142821(+) | protein_length=477 | sequence_SO=supercontig | SO=protein_coding	0	29.795	11	4	35	4	1	477	52.7	9.01	59.97	4	0	0.401	-1.32	0.253473	14.47	0.047	0.401	0.644	-4.4	-1.32	-0.63	179.4	20.6	141.14	166.15	36.9	10.6	332.4	1.7	4.2	214.2
High	Master Protein	EHI_097930A-p1	transcript=EHI_097930A | gene=EHI_097930 | organism=Entamoeba_histolytica_HM-1:IMSS | gene_product=muT/nudix family protein | transcript_product=muT/nudix family protein | location=DS571255:20031-20660(+) | protein_length=209 | sequence_SO=supercontig | SO=protein_coding	0	28.319	23	5	24	5	1	209	23.7	5.34	65.5	5	0	1.045	0.06	0.254291	2.02	1.045	1.031	1.332	0.06	0.04	0.41	85.8	114.2	45.82	40.25	143.9	63.9	75.4	150.4	65.9	100.5
High	Master Protein	EHI_011900A-p1	transcript=EHI_011900A | gene=EHI_011900 | organism=Entamoeba_histolytica_HM-1:IMSS | gene_product=hypothetical protein | transcript_product=hypothetical protein | location=DS571148:27496-27948(+) | protein_length=150 | sequence_SO=supercontig | SO=protein_coding	0.002	3.633	9	1	9	1	1	150	17.1	9.2	5.26	1	0	0.812	-0.3	0.257068	8.73	0.739	0.812	1.064	-0.44	-0.3	0.09	110.4	89.6	40.15	25.73	143.7	125	59.9	106.2	101.5	63.7
High	Master Protein	EHI_199120A-p1	transcript=EHI_199120A | gene=EHI_199120 | organism=Entamoeba_histolytica_HM-1:IMSS | gene_product=Ser/Thr protein phosphatase, putative | transcript_product=Ser/Thr protein phosphatase, putative | location=DS571165:112295-114020(+) | protein_length=525 | sequence_SO=supercontig | SO=protein_coding	0	19.679	9	5	19	5	1	525	61.3	6.86	30.6	5	0	1.367	0.45	0.258341	10.72	1.466	1.367	0.963	0.55	0.45	-0.05	84.5	115.5	39.31	21.41	56	89.4	127.5	82.1	122.2	122.8
High	Master Protein	EHI_015380A-p1	transcript=EHI_015380A | gene=EHI_015380 | organism=Entamoeba_histolytica_HM-1:IMSS | gene_product=immuno-dominant variable surface antigen | transcript_product=immuno-dominant variable surface antigen | location=DS571202:42921-46262(-) | protein_length=1113 | sequence_SO=supercontig | SO=protein_coding	0	61.191	13	10	69	10	1	1113	125.3	6.87	159.8	10	0	1.576	0.66	0.262469	57.53	1.576	2.267	0.965	0.66	1.18	-0.05	77.6	122.4	84.76	43.51	56	35	173.8	88.3	79.3	167.6
High	Master Protein	EHI_073470A-p1	transcript=EHI_073470A | gene=EHI_073470 | organism=Entamoeba_histolytica_HM-1:IMSS | gene_product=ADP-ribosylation factor 1, putative | transcript_product=ADP-ribosylation factor 1, putative | location=DS571171:35781-36305(-) | protein_length=174 | sequence_SO=supercontig | SO=protein_coding	0	54.622	49	6	62	6	1	174	19.9	6.58	166.12	6	0	0.884	-0.18	0.2648	0.63	0.884	0.879	1.031	-0.18	-0.19	0.04	106.2	93.8	30.03	23.33	102.6	136.5	73.9	90.7	120	76.2
High	Master Protein	EHI_177300A-p1	transcript=EHI_177300A | gene=EHI_177300 | organism=Entamoeba_histolytica_HM-1:IMSS | gene_product=hypothetical protein | transcript_product=hypothetical protein | location=DS571175:33754-35586(-) | protein_length=610 | sequence_SO=supercontig | SO=protein_coding	0	53.299	12	5	33	5	1	610	68.9	6.76	107.83	5	0	1.153	0.21	0.265159	9.73	1.077	1.414	1.153	0.11	0.5	0.21	82.8	117.2	133.35	130.02	17.7	24.7	233.9	19.1	35	269.6
High	Master Protein	EHI_161940A-p1	transcript=EHI_161940A | gene=EHI_161940 | organism=Entamoeba_histolytica_HM-1:IMSS | gene_product=LIM zinc finger domain containing protein | transcript_product=LIM zinc finger domain containing protein | location=DS571304:22698-23237(-) | protein_length=179 | sequence_SO=supercontig | SO=protein_coding	0	16.597	37	5	27	5	1	179	20.6	8.31	54.9	5	0	2.084	1.06	0.268248	62.87	2.084	7.373	1.2	1.06	2.88	0.26	64.8	135.2	165.68	155.28	6.4	1.3	258.7	13.4	9.6	310.5
High	Master Protein	EHI_150390A-p1	transcript=EHI_150390A | gene=EHI_150390 | organism=Entamoeba_histolytica_HM-1:IMSS | gene_product=aspartate ammonia-lyase, putative | transcript_product=aspartate ammonia-lyase, putative | location=DS571218:29615-31033(+) | protein_length=472 | sequence_SO=supercontig | SO=protein_coding	0	91.934	32	13	115	13	1	472	52.3	6.23	314.76	13	0	1.08	0.11	0.269409	11.61	1.08	0.995	1.391	0.11	-0.01	0.48	97	103	32.98	19.13	109.1	116.4	58.9	117.8	115.8	82
High	Master Protein	EHI_040820A-p1	transcript=EHI_040820A | gene=EHI_040820 | organism=Entamoeba_histolytica_HM-1:IMSS | gene_product=hypothetical protein | transcript_product=hypothetical protein | location=DS571578:1979-2269(+) | protein_length=96 | sequence_SO=supercontig | SO=protein_coding	0.001	4.593	13	1	2	1	1	96	11.2	8	7.17	1	0	1.45	0.54	0.272346	58.59	1.45	0.877	2.328	0.54	-0.19	1.22	76.2	123.8	30.53	36.07	106.1	81	56.5	153.8	71	131.6
High	Master Protein	EHI_126080A-p1	transcript=EHI_126080A | gene=EHI_126080 | organism=Entamoeba_histolytica_HM-1:IMSS | gene_product=threonine dehydratase, putative | transcript_product=threonine dehydratase, putative | location=DS571160:96879-98159(-) | protein_length=426 | sequence_SO=supercontig | SO=protein_coding	0	25.787	12	6	50	6	1	426	45.2	7.06	110.18	6	0	1.413	0.5	0.272408	2.82	0.976	1.44	1.413	-0.04	0.53	0.5	82	118	55.61	36.4	146.5	81.5	46.3	142.9	117.4	65.4
High	Master Protein	EHI_058090A-p1	transcript=EHI_058090A | gene=EHI_058090 | organism=Entamoeba_histolytica_HM-1:IMSS | gene_product=Ras family GTPase | transcript_product=Ras family GTPase | location=DS571352:15536-16090(+) | protein_length=184 | sequence_SO=supercontig | SO=protein_coding	0	65.639	44	10	130	5	1	184	20.5	6.21	254.72	10	5	1.1	0.14	0.272542	11.16	1.458	1.1	1.017	0.54	0.14	0.02	83.9	116.1	18.36	24.46	87.2	109.7	76.9	127.2	120.7	78.2
High	Master Protein	EHI_078230A-p1	transcript=EHI_078230A | gene=EHI_078230 | organism=Entamoeba_histolytica_HM-1:IMSS | gene_product=phenylalanyl-tRNA synthetase alpha subunit, putative | transcript_product=phenylalanyl-tRNA synthetase alpha subunit, putative | location=DS571271:23994-25475(+) | protein_length=493 | sequence_SO=supercontig | SO=protein_coding	0	11.212	6	3	17	3	1	493	55.9	8.59	29.31	3	0	0.944	-0.08	0.272921	7.02	0.994	0.693	0.944	-0.01	-0.53	-0.08	118.1	81.9	54.52	61.47	52.7	99.1	168.3	52.4	68.7	158.9
High	Master Protein	EHI_138380A-p1	transcript=EHI_138380A | gene=EHI_138380 | organism=Entamoeba_histolytica_HM-1:IMSS | gene_product=glycogen phosphorylase, putative | transcript_product=glycogen phosphorylase, putative | location=DS571241:22023-24626(+) | protein_length=867 | sequence_SO=supercontig | SO=protein_coding	0	236.531	36	23	253	5	1	867	99.1	6.9	761	23	18	1.158	0.21	0.27345	9.35	0.971	1.158	1.231	-0.04	0.21	0.3	94.5	105.5	14.78	24.63	87.5	84.5	109.9	85	97.8	135.3
High	Master Protein	EHI_083590A-p1	transcript=EHI_083590A | gene=EHI_083590 | organism=Entamoeba_histolytica_HM-1:IMSS | gene_product=coronin, putative | transcript_product=coronin, putative | location=DS571388:4149-5523(-) | protein_length=433 | sequence_SO=supercontig | SO=protein_coding	0	67.924	30	9	57	9	1	433	48.1	6.46	188.87	9	0	1.191	0.25	0.273759	33.92	0.919	1.508	1.191	-0.12	0.59	0.25	94.6	105.4	64.53	65.28	66.6	49.2	159.2	61.2	74.2	189.7
High	Master Protein	EHI_001950A-p1	transcript=EHI_001950A | gene=EHI_001950 | organism=Entamoeba_histolytica_HM-1:IMSS | gene_product=heat shock protein 70 family | transcript_product=heat shock protein 70 family | location=DS571280:32881-34863(+) | protein_length=660 | sequence_SO=supercontig | SO=protein_coding	0	33.936	14	7	40	7	1	660	73.9	5.21	110.58	7	0	1.219	0.29	0.273803	36.82	1.712	0.916	1.219	0.78	-0.13	0.29	73.7	126.3	40.86	48.4	79.8	55.3	125.1	136.7	50.6	152.5
High	Master Protein	EHI_053000A-p1	transcript=EHI_053000A | gene=EHI_053000 | organism=Entamoeba_histolytica_HM-1:IMSS | gene_product=myb-like DNA-binding domain containing protein | transcript_product=myb-like DNA-binding domain containing protein | location=DS571238:7581-8060(+) | protein_length=159 | sequence_SO=supercontig | SO=protein_coding	0	5.636	5	1	15	1	1	159	18.4	5.6	38.01	1	0	1.278	0.35	0.274134	16.04	1.106	1.417	1.278	0.15	0.5	0.35	95	105	107.75	109.15	38.3	28.5	197.7	42.3	40.4	252.8
High	Master Protein	EHI_013040A-p1	transcript=EHI_013040A | gene=EHI_013040 | organism=Entamoeba_histolytica_HM-1:IMSS | gene_product=adaptor protein (AP) family protein | transcript_product=adaptor protein (AP) family protein | location=DS571168:42360-45635(+) | protein_length=1091 | sequence_SO=supercontig | SO=protein_coding	0	66.603	13	9	60	9	1	1091	123.2	6.3	152.91	9	0	0.829	-0.27	0.274362	1.11	0.829	0.866	0.819	-0.27	-0.21	-0.29	109.4	90.6	109.59	108.2	51.1	30	247.7	42.3	26	203
High	Master Protein	EHI_140740A-p1	transcript=EHI_140740A | gene=EHI_140740 | organism=Entamoeba_histolytica_HM-1:IMSS | gene_product=hypothetical protein | transcript_product=hypothetical protein | location=DS571243:45279-46619(+) | protein_length=446 | sequence_SO=supercontig | SO=protein_coding	0	165.965	46	21	282	20	1	446	52.3	6.67	698.84	21	1	1.217	0.28	0.275209	5.09	0.964	1.217	1.259	-0.05	0.28	0.33	95.1	104.9	15.21	10.55	107.7	79.2	94.1	103.9	96.5	118.5
High	Master Protein	EHI_197550A-p1	transcript=EHI_197550A | gene=EHI_197550 | organism=Entamoeba_histolytica_HM-1:IMSS | gene_product=formin homology 2 family protein | transcript_product=formin homology 2 family protein | location=DS571157:145945-148905(+) | protein_length=986 | sequence_SO=supercontig | SO=protein_coding	0	6.774	3	2	3	2	1	986	110.7	7.9	7.25	2	0	1.23	0.3	0.275284	3.12	0.973	1.23	1.255	-0.04	0.3	0.33	88.8	111.2	29.74	20.52	121.7	65.8	94.5	118.4	80.9	118.7
High	Master Protein	EHI_101230A-p1	transcript=EHI_101230A | gene=EHI_101230 | organism=Entamoeba_histolytica_HM-1:IMSS | gene_product=P-glyco protein 6, putative | transcript_product=P-glyco protein 6, putative | location=DS571353:1455-5303(+) | protein_length=1282 | sequence_SO=supercontig | SO=protein_coding	0	202.895	25	24	308	24	1	1282	142.4	7.11	881.8	24	0	1.086	0.12	0.275909	5.47	1.046	1.086	1.219	0.06	0.12	0.29	97.8	102.2	46.65	55.2	74.4	62.5	143.1	77.8	67.8	174.4
High	Master Protein	EHI_123390A-p1	transcript=EHI_123390A | gene=EHI_123390 | organism=Entamoeba_histolytica_HM-1:IMSS | gene_product=peroxiredoxin | transcript_product=peroxiredoxin | location=DS571697:2337-3050(-) | protein_length=237 | sequence_SO=supercontig | SO=protein_coding	0	240.715	63	21	753	4	1	237	26.7	7.88	2239.49	21	0	0.922	-0.12	0.276258	5.48	0.922	1.028	0.882	-0.12	0.04	-0.18	104.1	95.9	31.4	24.89	113.9	67.3	130	105	69.2	114.6
High	Master Protein	EHI_023270A-p1	transcript=EHI_023270A | gene=EHI_023270 | organism=Entamoeba_histolytica_HM-1:IMSS | gene_product=Ras guanine nucleotide exchange factor, putative | transcript_product=Ras guanine nucleotide exchange factor, putative | location=DS571153:101187-103919(-) | protein_length=910 | sequence_SO=supercontig | SO=protein_coding	0.001	5.504	2	2	9	2	1	910	104	5.62	12.12	2	0	0.806	-0.31	0.276411	16.48	0.967	0.668	0.806	-0.05	-0.58	-0.31	117.9	82.1	50.44	54.87	139.3	145.4	46.2	134.8	97.1	37.2
High	Master Protein	EHI_070720A-p1	transcript=EHI_070720A | gene=EHI_070720 | organism=Entamoeba_histolytica_HM-1:IMSS | gene_product=L-myo-inositol-1-phosphate synthase | transcript_product=L-myo-inositol-1-phosphate synthase | location=DS571284:21619-23145(-) | protein_length=508 | sequence_SO=supercontig | SO=protein_coding	0	290.421	55	27	716	27	1	508	56.5	6.48	1924.06	27	0	1.071	0.1	0.278863	5.26	1.033	1.071	1.289	0.05	0.1	0.37	96.6	103.4	16.39	29.25	81.5	87.6	110.5	84.2	93.8	142.4
High	Master Protein	EHI_069560A-p1	transcript=EHI_069560A | gene=EHI_069560 | organism=Entamoeba_histolytica_HM-1:IMSS | gene_product=hypothetical protein | transcript_product=hypothetical protein | location=DS571164:119554-120177(+) | protein_length=207 | sequence_SO=supercontig | SO=protein_coding	0	60.564	40	8	86	8	1	207	22.8	7.14	206.73	8	0	0.787	-0.35	0.280128	28.04	1.027	0.787	0.457	0.04	-0.35	-1.13	111.9	88.1	61.03	87.07	176.2	97.8	46.7	181	77	21.3
High	Master Protein	EHI_140610A-p1	transcript=EHI_140610A | gene=EHI_140610 | organism=Entamoeba_histolytica_HM-1:IMSS | gene_product=hypothetical protein | transcript_product=hypothetical protein | location=DS571243:22007-23851(+) | protein_length=614 | sequence_SO=supercontig | SO=protein_coding	0	18.271	6	3	23	3	1	614	69.8	4.6	67.08	3	0	1.921	0.94	0.281729	19.41	1.921	2.173	0.774	0.94	1.12	-0.37	68.5	131.5	3.03	47.87	75.7	78.2	73.6	145.5	169.9	57
High	Master Protein	EHI_105210A-p1	transcript=EHI_105210A | gene=EHI_105210 | organism=Entamoeba_histolytica_HM-1:IMSS | gene_product=hypothetical protein, conserved | transcript_product=hypothetical protein, conserved | location=DS571204:33386-34387(-) | protein_length=333 | sequence_SO=supercontig | SO=protein_coding	0	198.643	64	26	370	26	1	333	37.7	5.14	980.45	26	0	0.973	-0.04	0.284998	2.62	0.973	0.878	0.991	-0.04	-0.19	-0.01	102.5	97.5	5.93	1.55	101.6	109.4	97.4	98.9	96.1	96.6
High	Master Protein	EHI_100110A-p1	transcript=EHI_100110A | gene=EHI_100110 | organism=Entamoeba_histolytica_HM-1:IMSS | gene_product=ubiquitin-conjugating enzyme family protein | transcript_product=ubiquitin-conjugating enzyme family protein | location=DS571201:6678-7337(-) | protein_length=219 | sequence_SO=supercontig | SO=protein_coding	0	11.372	16	2	10	2	1	219	25.1	4.7	32.06	2	0	1.382	0.47	0.285611	34.98	4.267	1.382	1.056	2.09	0.47	0.08	39.7	160.3	118.96	73.1	25.2	26.6	196.4	107.6	36.8	207.4
Medium	Master Protein	EHI_081720A-p1	transcript=EHI_081720A | gene=EHI_081720 | organism=Entamoeba_histolytica_HM-1:IMSS | gene_product=leucine rich repeat / protein phosphatase 2C domain containing protein | transcript_product=leucine rich repeat / protein phosphatase 2C domain containing protein | location=DS571294:14696-17449(+) | protein_length=850 | sequence_SO=supercontig | SO=protein_coding	0.019	1.987	2	1	7	1	1	850	96	7.84	17.87	1	0	1.332	0.41	0.28632	30.75	1.332	3.904	1.056	0.41	1.96	0.08	85.8	114.2	165.66	162.76	8	0.5	281.7	10.6	1.9	297.3
High	Master Protein	EHI_106090A-p1	transcript=EHI_106090A | gene=EHI_106090 | organism=Entamoeba_histolytica_HM-1:IMSS | gene_product=1,4-alpha-glucan branching enzyme, putative | transcript_product=1,4-alpha-glucan branching enzyme, putative | location=DS571236:4763-6805(-) | protein_length=680 | sequence_SO=supercontig | SO=protein_coding	0	248.11	53	30	431	1	1	680	78.3	6.39	1164.26	30	0	0.901	-0.15	0.286645	10.16	0.901	0.743	0.977	-0.15	-0.43	-0.03	102.3	97.7	36.29	21.49	86.6	153.7	84.7	78	114.3	82.7
High	Master Protein	EHI_035690A-p1	transcript=EHI_035690A | gene=EHI_035690 | organism=Entamoeba_histolytica_HM-1:IMSS | gene_product=galactose-inhibitable lectin 35 kda subunit precursor | transcript_product=galactose-inhibitable lectin 35 kda subunit precursor | location=DS571174:68167-69033(-) | protein_length=288 | sequence_SO=supercontig | SO=protein_coding	0	69.742	30	8	128	3	1	288	33.6	9.17	280.63	8	4	0.825	-0.28	0.286755	3.19	1.049	0.825	0.799	0.07	-0.28	-0.32	106.5	93.5	7.62	9.1	97.7	113.8	106.9	102.4	93.9	85.3
High	Master Protein	EHI_201820A-p1	transcript=EHI_201820A | gene=EHI_201820 | organism=Entamoeba_histolytica_HM-1:IMSS | gene_product=NF-X1-type Zn finger domain containing protein | transcript_product=NF-X1-type Zn finger domain containing protein | location=EH4254:1-1647(-) | protein_length=549 | sequence_SO=supercontig | SO=protein_coding	0	21.808	7	3	22	3	1	549	60.2	8.18	61.96	3	0	1.315	0.4	0.28676	24.42	1.098	1.315	1.535	0.14	0.4	0.62	95.3	104.7	61.19	74.84	79.9	35.3	138.4	87.7	46.4	212.4
High	Master Protein	EHI_118720A-p1	transcript=EHI_118720A | gene=EHI_118720 | organism=Entamoeba_histolytica_HM-1:IMSS | gene_product=WD domain containing protein | transcript_product=WD domain containing protein | location=DS571180:51208-52191(+) | protein_length=327 | sequence_SO=supercontig | SO=protein_coding	0.001	4.65	4	1	2	1	1	327	35.7	5.91	5.78	1	0	1.252	0.32	0.287328	0.05	8.347	1.251	1.252	3.06	0.32	0.32	39.2	160.8	90.44	54.88	22.6	132.2	40.3	188.8	165.5	50.5
High	Master Protein	EHI_098360A-p1	transcript=EHI_098360A | gene=EHI_098360 | organism=Entamoeba_histolytica_HM-1:IMSS | gene_product=glycogen debranching enzyme, putative | transcript_product=glycogen debranching enzyme, putative | location=DS571169:46172-50503(-) | protein_length=1428 | sequence_SO=supercontig | SO=protein_coding	0	31.695	6	6	20	6	1	1428	165.4	6.4	55.36	6	0	0.446	-1.16	0.288662	3.55	0.01	0.446	0.5	-6.64	-1.16	-1	138.3	61.7	135.72	153.17	26	33.1	350.5	0.2	14.8	175.3
High	Master Protein	EHI_125840A-p1	transcript=EHI_125840A | gene=EHI_125840 | organism=Entamoeba_histolytica_HM-1:IMSS | gene_product=peptidyl-prolyl cis-trans isomerase, putative | transcript_product=peptidyl-prolyl cis-trans isomerase, putative | location=DS571160:48691-49194(+) | protein_length=167 | sequence_SO=supercontig | SO=protein_coding	0	131.647	51	10	455	10	1	167	18.1	8.54	1506.4	10	0	0.958	-0.06	0.28888	7.2	0.958	0.869	1.009	-0.06	-0.2	0.01	100.1	99.9	12.27	14.95	117.3	96	95	112.4	83.4	95.8
High	Master Protein	EHI_050520A-p1	transcript=EHI_050520A | gene=EHI_050520 | organism=Entamoeba_histolytica_HM-1:IMSS | gene_product=hypothetical protein | transcript_product=hypothetical protein | location=DS571149:54725-55396(+) | protein_length=223 | sequence_SO=supercontig | SO=protein_coding	0	85.239	49	7	106	7	1	223	25.1	5	353.59	7	0	0.884	-0.18	0.290042	7.42	1.024	0.828	0.884	0.03	-0.27	-0.18	106.2	93.8	12.12	15.99	108	115.3	90.6	110.6	95.4	80.1
High	Master Protein	EHI_151220A-p1	transcript=EHI_151220A | gene=EHI_151220 | organism=Entamoeba_histolytica_HM-1:IMSS | gene_product=hypothetical protein | transcript_product=hypothetical protein | location=DS571145:10325-12604(+) | protein_length=759 | sequence_SO=supercontig | SO=protein_coding	0	14.298	6	5	9	5	1	759	87.3	6.09	24.49	5	0	1.605	0.68	0.290648	64.52	0.907	2.359	1.605	-0.14	1.24	0.68	59.5	140.5	128.27	124.79	15	24.5	187.8	13.6	57.7	301.5
High	Master Protein	EHI_103860A-p1	transcript=EHI_103860A | gene=EHI_103860 | organism=Entamoeba_histolytica_HM-1:IMSS | gene_product=hypothetical protein | transcript_product=hypothetical protein | location=DS571158:135615-136361(-) | protein_length=248 | sequence_SO=supercontig | SO=protein_coding	0	51.509	28	7	67	7	1	248	28.7	9.06	201.45	7	0	0.768	-0.38	0.290855	4.33	0.768	0.73	1.082	-0.38	-0.45	0.11	111.4	88.6	21.88	4.56	113.4	130.6	83.4	87.1	95.3	90.3
High	Master Protein	EHI_175460A-p1	transcript=EHI_175460A | gene=EHI_175460 | organism=Entamoeba_histolytica_HM-1:IMSS | gene_product=60S acidic ribosomal protein P0, putative | transcript_product=60S acidic ribosomal protein P0, putative | location=DS571237:41575-42525(+) | protein_length=316 | sequence_SO=supercontig | SO=protein_coding	0	70.411	33	10	128	9	1	316	34.3	6.09	414.84	10	1	0.787	-0.35	0.291651	0.04	1.051	0.786	0.787	0.07	-0.35	-0.35	108.3	91.7	7.45	18.56	106.6	114.7	98.8	111.9	90.2	77.7
High	Master Protein	EHI_169100A-p1	transcript=EHI_169100A | gene=EHI_169100 | organism=Entamoeba_histolytica_HM-1:IMSS | gene_product=ribosomal protein L27a, putative | transcript_product=ribosomal protein L27a, putative | location=DS571219:26319-26883(-) | protein_length=149 | sequence_SO=supercontig | SO=protein_coding	0	37.56	35	5	58	1	1	149	17	10.51	143.73	5	4	0.803	-0.32	0.29205	2.24	0.971	0.803	0.784	-0.04	-0.32	-0.35	101.5	98.5	82.01	74.65	66.2	49.6	213	64.3	39.9	167
High	Master Protein	EHI_001910A-p1	transcript=EHI_001910A | gene=EHI_001910 | organism=Entamoeba_histolytica_HM-1:IMSS | gene_product=Ras GTPase-activating protein, putative | transcript_product=Ras GTPase-activating protein, putative | location=DS571280:26360-27640(-) | protein_length=426 | sequence_SO=supercontig | SO=protein_coding	0	7.745	6	2	5	2	1	426	48.6	5.82	4.43	2	0	1.506	0.59	0.292069	2.7	1.208	1.533	1.506	0.27	0.62	0.59	89.5	110.5	105.43	110.56	35.2	28.4	179.8	42.5	43.5	270.7
High	Master Protein	EHI_198010A-p1	transcript=EHI_198010A | gene=EHI_198010 | organism=Entamoeba_histolytica_HM-1:IMSS | gene_product=19S cap proteasome S2 subunit | transcript_product=19S cap proteasome S2 subunit | location=DS571579:5287-7818(-) | protein_length=843 | sequence_SO=supercontig | SO=protein_coding	0	58.67	14	8	48	8	1	843	92	5.39	142.46	8	0	0.841	-0.25	0.292475	36.17	0.55	1.52	0.841	-0.86	0.6	-0.25	129	71	105.41	109.77	74.3	16.4	240.9	40.9	25	202.5
High	Master Protein	EHI_167290A-p1	transcript=EHI_167290A | gene=EHI_167290 | organism=Entamoeba_histolytica_HM-1:IMSS | gene_product=leucine rich repeat / protein phosphatase 2C domain containing protein | transcript_product=leucine rich repeat / protein phosphatase 2C domain containing protein | location=DS571473:3465-6050(+) | protein_length=861 | sequence_SO=supercontig | SO=protein_coding	0	22.473	2	2	10	2	1	861	96.2	6.47	39.03	2	0	1.457	0.54	0.292511	8.01	1.536	1.457	1.261	0.62	0.54	0.34	78.9	121.1	143.87	139.04	16.8	12.8	232.6	25.9	18.6	293.4
High	Master Protein	EHI_198670A-p1	transcript=EHI_198670A | gene=EHI_198670 | organism=Entamoeba_histolytica_HM-1:IMSS | gene_product=ferredoxin | transcript_product=ferredoxin | location=DS571165:25781-25960(-) | protein_length=59 | sequence_SO=supercontig | SO=protein_coding	0	16.309	36	1	12	1	1	59	6	4.34	58.23	1	0	1.212	0.28	0.293613	52.39	1.212	1.896	0.784	0.28	0.92	-0.35	76.8	123.2	75.98	80.48	131.3	99.3	12.4	159.1	188.2	9.7
High	Master Protein	EHI_194600A-p1	transcript=EHI_194600A | gene=EHI_194600 | organism=Entamoeba_histolytica_HM-1:IMSS | gene_product=molybdenum cofactor sulfurase, putative | transcript_product=molybdenum cofactor sulfurase, putative | location=DS571191:71225-72823(-) | protein_length=532 | sequence_SO=supercontig | SO=protein_coding	0.008	2.798	4	1	1	1	1	532	60.4	5.91	0	1	0	1.306	0.38	0.294197	34.47	1.757	1.306	1.002	0.81	0.38	0	72.6	127.4	148.93	136.66	18.1	9.2	264.2	31.7	12.1	264.7
High	Master Protein	EHI_100320A-p1	transcript=EHI_100320A | gene=EHI_100320 | organism=Entamoeba_histolytica_HM-1:IMSS | gene_product=multidrug resistance protein, putative | transcript_product=multidrug resistance protein, putative | location=DS571201:27673-32475(+) | protein_length=1600 | sequence_SO=supercontig | SO=protein_coding	0	38.584	6	7	28	7	1	1600	181.4	7.27	56.51	7	0	0.842	-0.25	0.294718	6.39	0.893	0.787	0.842	-0.16	-0.35	-0.25	105.7	94.3	122.05	121.94	35.3	28.9	261.5	31.5	22.7	220.1
High	Master Protein	EHI_118750A-p1	transcript=EHI_118750A | gene=EHI_118750 | organism=Entamoeba_histolytica_HM-1:IMSS | gene_product=hypothetical protein | transcript_product=hypothetical protein | location=DS571180:54841-55248(+) | protein_length=135 | sequence_SO=supercontig | SO=protein_coding	0	148.635	51	8	257	8	1	135	15.2	5.58	772.61	8	0	0.953	-0.07	0.294768	0.13	0.954	0.953	0.83	-0.07	-0.07	-0.27	102.4	97.6	52.49	43.65	80.3	67.8	169.8	76.6	64.6	141
High	Master Protein	EHI_094100A-p1	transcript=EHI_094100A | gene=EHI_094100 | organism=Entamoeba_histolytica_HM-1:IMSS | gene_product=galactokinase, putative | transcript_product=galactokinase, putative | location=DS571179:85207-86376(+) | protein_length=389 | sequence_SO=supercontig | SO=protein_coding	0	81.708	27	9	134	9	1	389	43.4	6.54	414.94	9	0	1.337	0.42	0.295884	25.52	0.912	1.567	1.337	-0.13	0.65	0.42	85.6	114.4	3.7	22.84	91.8	85.3	88	83.7	133.6	117.6
High	Master Protein	EHI_199660A-p1	transcript=EHI_199660A | gene=EHI_199660 | organism=Entamoeba_histolytica_HM-1:IMSS | gene_product=hypothetical protein | transcript_product=hypothetical protein | location=DS571319:18631-19212(+) | protein_length=193 | sequence_SO=supercontig | SO=protein_coding	0	15.407	12	2	10	2	1	193	21.7	9.01	12.74	2	0	0.67	-0.58	0.295965	7.78	0.903	0.591	0.67	-0.15	-0.76	-0.58	117.4	82.6	79.87	81.54	153.4	182.7	10.3	138.6	108	6.9
Medium	Master Protein	EHI_069410A-p1	transcript=EHI_069410A | gene=EHI_069410 | organism=Entamoeba_histolytica_HM-1:IMSS | gene_product=DEAD/DEAH box helicase, putative | transcript_product=DEAD/DEAH box helicase, putative | location=DS571164:86323-88377(-) | protein_length=684 | sequence_SO=supercontig | SO=protein_coding	0.024	1.911	2	1	2	1	1	684	78.6	9.32	2.34	1	0	0.943	-0.08	0.296126	6.44	0.989	0.852	0.943	-0.02	-0.23	-0.08	100.5	99.5	109.3	108.92	61.4	17	229.8	60.7	14.5	216.7
High	Master Protein	EHI_053190A-p1	transcript=EHI_053190A | gene=EHI_053190 | organism=Entamoeba_histolytica_HM-1:IMSS | gene_product=hypothetical protein, conserved | transcript_product=hypothetical protein, conserved | location=DS571238:45628-46341(-) | protein_length=237 | sequence_SO=supercontig | SO=protein_coding	0	39.779	24	5	36	5	1	237	27	10.02	113.39	5	0	0.754	-0.41	0.29628	8.55	0.996	0.678	0.754	-0.01	-0.56	-0.41	109	91	49.1	51.27	126	155.3	50.2	125.5	105.2	37.8
High	Master Protein	EHI_113970A-p1	transcript=EHI_113970A | gene=EHI_113970 | organism=Entamoeba_histolytica_HM-1:IMSS | gene_product=glycerophosphoryl diester phosphodiesterase, putative | transcript_product=glycerophosphoryl diester phosphodiesterase, putative | location=DS571378:13313-14455(-) | protein_length=380 | sequence_SO=supercontig | SO=protein_coding	0.008	2.799	3	1	4	1	1	380	43.5	8.4	9.92	1	0	1.124	0.17	0.300586	7.97	1.063	2.345	1.124	0.09	1.23	0.17	76.7	123.3	37.43	20.66	118.7	56.3	78.4	126.2	132.1	88.2
High	Master Protein	EHI_098850A-p1	transcript=EHI_098850A | gene=EHI_098850 | organism=Entamoeba_histolytica_HM-1:IMSS | gene_product=protein phosphatase regulatory subunit, putative | transcript_product=protein phosphatase regulatory subunit, putative | location=DS571349:23544-24579(-) | protein_length=324 | sequence_SO=supercontig | SO=protein_coding	0	38.657	17	6	35	6	1	324	38.1	6.99	86.68	6	0	1.085	0.12	0.300668	11.73	0.999	1.085	1.301	0	0.12	0.38	99	101	6.7	16.01	98.6	86.8	96.5	98.5	94.1	125.5
High	Master Protein	EHI_096850A-p1	transcript=EHI_096850A | gene=EHI_096850 | organism=Entamoeba_histolytica_HM-1:IMSS | gene_product=60S ribosomal protein L19, putative | transcript_product=60S ribosomal protein L19, putative | location=DS571163:126647-127243(+) | protein_length=198 | sequence_SO=supercontig | SO=protein_coding	0	13.103	18	3	16	3	1	198	22.9	10.76	39.7	3	0	1.188	0.25	0.300724	10.46	1.188	2.197	1.104	0.25	1.14	0.14	91.4	108.6	5.23	45.5	80	83.5	75.2	95	183.4	83
High	Master Protein	EHI_025090A-p1	transcript=EHI_025090A | gene=EHI_025090 | organism=Entamoeba_histolytica_HM-1:IMSS | gene_product=long-chain-fatty-acid--CoA ligase, putative | transcript_product=long-chain-fatty-acid--CoA ligase, putative | location=DS571546:1889-3940(-) | protein_length=683 | sequence_SO=supercontig | SO=protein_coding	0	7.613	5	2	9	2	1	683	78.6	7.02	15.5	2	0	1.309	0.39	0.301697	9.75	1.309	1.395	0.87	0.39	0.48	-0.2	83.5	116.5	44.83	56.74	135.9	70.7	62.5	177.9	98.7	54.4
High	Master Protein	EHI_125740A-p1	transcript=EHI_125740A | gene=EHI_125740 | organism=Entamoeba_histolytica_HM-1:IMSS | gene_product=oxidoreductase, putative | transcript_product=oxidoreductase, putative | location=DS571160:34235-35185(-) | protein_length=316 | sequence_SO=supercontig | SO=protein_coding	0	25.826	26	4	40	4	1	316	35.6	8.35	99.8	4	0	0.937	-0.09	0.302315	7.79	0.937	1.018	0.881	-0.09	0.03	-0.18	103.3	96.7	54.45	48.35	97.2	51.2	164	91.1	52.1	144.4
Low	Master Protein	EHI_192140A-p1	transcript=EHI_192140A | gene=EHI_192140 | organism=Entamoeba_histolytica_HM-1:IMSS | gene_product=hypothetical protein | transcript_product=hypothetical protein | location=DS571317:24544-26289(-) | protein_length=581 | sequence_SO=supercontig | SO=protein_coding	0.062	1.528	2	1	4	1	1	581	66.5	8.43	6.08	1	0	0.809	-0.31	0.302596	25.24	0.809	0.496	1.019	-0.31	-1.01	0.03	110.6	89.4	25.28	11.81	108.1	147.8	90.8	87.4	73.3	92.6
High	Master Protein	EHI_121800A-p1	transcript=EHI_121800A | gene=EHI_121800 | organism=Entamoeba_histolytica_HM-1:IMSS | gene_product=deoxyribose-phosphate aldolase, putative | transcript_product=deoxyribose-phosphate aldolase, putative | location=DS571276:16990-17646(+) | protein_length=218 | sequence_SO=supercontig | SO=protein_coding	0	39	39	8	83	8	1	218	23.2	6.35	166.66	8	0	0.906	-0.14	0.304072	14.92	1.034	0.906	0.795	0.05	-0.14	-0.33	98.3	101.7	15.37	21.21	99.8	122.3	91.3	103.2	110.9	72.6
High	Master Protein	EHI_188100A-p1	transcript=EHI_188100A | gene=EHI_188100 | organism=Entamoeba_histolytica_HM-1:IMSS | gene_product=hypothetical protein | transcript_product=hypothetical protein | location=DS571206:26974-28282(+) | protein_length=397 | sequence_SO=supercontig | SO=protein_coding	0	7.449	6	2	15	2	1	397	45.5	8.4	26.59	2	0	1.704	0.77	0.305483	7.42	0.944	1.79	1.704	-0.08	0.84	0.77	91.7	108.3	53.07	45.4	122.4	34.9	97.9	115.6	62.4	166.8
High	Master Protein	EHI_023260A-p1	transcript=EHI_023260A | gene=EHI_023260 | organism=Entamoeba_histolytica_HM-1:IMSS | gene_product=nicotinate phosphoribosyltransferase, putative | transcript_product=nicotinate phosphoribosyltransferase, putative | location=DS571153:99799-100971(-) | protein_length=390 | sequence_SO=supercontig | SO=protein_coding	0	29.189	14	4	39	4	1	390	44.7	7.24	89.47	4	0	1.701	0.77	0.30603	3.49	1.701	4.001	1.661	0.77	2	0.73	74	126	148.02	139.06	15.6	5.8	198.6	26.6	23.3	330
High	Master Protein	EHI_011210A-p1	transcript=EHI_011210A | gene=EHI_011210 | organism=Entamoeba_histolytica_HM-1:IMSS | gene_product=elongation factor 1-alpha 1 | transcript_product=elongation factor 1-alpha 1 | location=DS571324:13479-14807(+) | protein_length=442 | sequence_SO=supercontig | SO=protein_coding	0	279.289	58	22	801	3	1	442	48.4	8.97	2054.1	22	21	0.959	-0.06	0.306082	5.35	0.996	0.959	0.872	-0.01	-0.06	-0.2	100.2	99.8	25.12	18.2	90.6	86.5	133.4	90.3	82.9	116.3
High	Master Protein	EHI_006860A-p1	transcript=EHI_006860A | gene=EHI_006860 | organism=Entamoeba_histolytica_HM-1:IMSS | gene_product=60S ribosomal protein L5, putative | transcript_product=60S ribosomal protein L5, putative | location=DS571197:40378-41238(-) | protein_length=286 | sequence_SO=supercontig | SO=protein_coding	0	72.337	39	12	88	12	1	286	32.4	9.8	222.44	12	0	1.126	0.17	0.307908	0.82	1.126	0.981	1.132	0.17	-0.03	0.18	94.1	105.9	38.38	30.24	88.8	137.9	64.8	99.9	135.3	73.3
High	Master Protein	EHI_168240A-p1	transcript=EHI_168240A | gene=EHI_168240 | organism=Entamoeba_histolytica_HM-1:IMSS | gene_product=cysteine proteinase, putative | transcript_product=cysteine proteinase, putative | location=DS571263:14358-15314(+) | protein_length=318 | sequence_SO=supercontig | SO=protein_coding	0	46.421	32	6	27	6	1	318	34.7	8.46	114.64	6	0	6.006	2.59	0.30805	38.78	7.576	6.006	0.823	2.92	2.59	-0.28	27.2	172.8	122.24	17.6	20.8	18.4	160.6	157.5	110.6	132.2
High	Master Protein	EHI_198610A-p1	transcript=EHI_198610A | gene=EHI_198610 | organism=Entamoeba_histolytica_HM-1:IMSS | gene_product=hypothetical protein, conserved | transcript_product=hypothetical protein, conserved | location=DS571165:9281-9841(+) | protein_length=186 | sequence_SO=supercontig | SO=protein_coding	0	87.247	58	9	108	9	1	186	20.8	7.46	378.58	9	0	0.804	-0.31	0.308364	40.74	1.146	0.41	0.804	0.2	-1.29	-0.31	93.2	106.8	112.45	114.17	41.1	36.7	255	47.1	15.1	205
High	Master Protein	EHI_156670A-p1	transcript=EHI_156670A | gene=EHI_156670 | organism=Entamoeba_histolytica_HM-1:IMSS | gene_product=serine/threonine-protein kinase 3, putative | transcript_product=serine/threonine-protein kinase 3, putative | location=DS571545:3196-4260(+) | protein_length=354 | sequence_SO=supercontig | SO=protein_coding	0	21.096	20	6	28	6	1	354	39.9	4.7	81.42	6	0	0.872	-0.2	0.308645	15.01	0.756	1.053	0.872	-0.4	0.08	-0.2	97.4	102.6	40.99	42.88	69.5	93.1	153.2	52.5	98.1	133.6
High	Master Protein	EHI_142210A-p1	transcript=EHI_142210A | gene=EHI_142210 | organism=Entamoeba_histolytica_HM-1:IMSS | gene_product=hypothetical protein | transcript_product=hypothetical protein | location=DS571161:114159-114900(-) | protein_length=209 | sequence_SO=supercontig | SO=protein_coding	0	23.22	15	3	23	3	1	209	23.6	9.51	50.18	3	0	1.326	0.41	0.310287	0.53	0.959	1.33	1.326	-0.06	0.41	0.41	85.8	114.2	43.77	28.16	136.1	88.1	55.1	130.5	117.3	73
High	Master Protein	EHI_189880A-p1	transcript=EHI_189880A | gene=EHI_189880 | organism=Entamoeba_histolytica_HM-1:IMSS | gene_product=hypothetical protein | transcript_product=hypothetical protein | location=DS571315:11689-12339(-) | protein_length=216 | sequence_SO=supercontig | SO=protein_coding	0.002	4.135	5	1	3	1	1	216	25.5	8.78	4.66	1	0	1.08	0.11	0.311613	4.59	0.911	1.114	1.08	-0.13	0.16	0.11	94.6	105.4	112.91	113.86	15.7	53.2	219.9	14.3	59.3	237.6
High	Master Protein	EHI_183010A-p1	transcript=EHI_183010A | gene=EHI_183010 | organism=Entamoeba_histolytica_HM-1:IMSS | gene_product=dolichyl-diphosphooligosaccharide-protein glycotransferase, putative | transcript_product=dolichyl-diphosphooligosaccharide-protein glycotransferase, putative | location=DS571156:89590-90826(-) | protein_length=376 | sequence_SO=supercontig | SO=protein_coding	0	9.311	6	2	6	2	1	376	43.4	7.44	15.05	2	0	0.829	-0.27	0.311637	20.6	1.056	0.829	0.661	0.08	-0.27	-0.6	100.9	99.1	33.5	45.57	115.6	137	67.3	122.1	113.6	44.5
High	Master Protein	EHI_024230A-p1	transcript=EHI_024230A | gene=EHI_024230 | organism=Entamoeba_histolytica_HM-1:IMSS | gene_product=cysteine synthase A, putative | transcript_product=cysteine synthase A, putative | location=DS571198:1696-2709(-) | protein_length=337 | sequence_SO=supercontig | SO=protein_coding	0	104.454	44	12	106	12	1	337	36.7	6.81	238.63	12	0	0.925	-0.11	0.312502	11.96	1.012	0.773	0.925	0.02	-0.37	-0.11	105.5	94.5	6.38	9.39	103.2	112.8	99.9	104.5	87.2	92.4
High	Master Protein	EHI_202040A-p1	transcript=EHI_202040A | gene=EHI_202040 | organism=Entamoeba_histolytica_HM-1:IMSS | gene_product=serine acetyltransferase, putative | transcript_product=serine acetyltransferase, putative | location=EH4256:666-1583(-) | protein_length=305 | sequence_SO=supercontig | SO=protein_coding	0	5.686	7	2	5	2	1	305	34.4	7.08	13.33	2	0	1.09	0.12	0.31253	22.68	0.923	1.275	1.09	-0.12	0.35	0.12	94.8	105.2	90.83	91.04	48.7	42.4	196.1	45	54.1	213.8
High	Master Protein	EHI_188110A-p1	transcript=EHI_188110A | gene=EHI_188110 | organism=Entamoeba_histolytica_HM-1:IMSS | gene_product=protein kinase, putative | transcript_product=protein kinase, putative | location=DS571206:28383-31238(-) | protein_length=951 | sequence_SO=supercontig | SO=protein_coding	0	9.421	1	1	14	1	1	951	107.6	5.44	38.34	1	0	0.867	-0.21	0.31379	21.51	0.867	1.034	0.653	-0.21	0.05	-0.61	102.2	97.8	53.7	62.9	143.8	130.3	40.3	124.6	134.8	26.3
High	Master Protein	EHI_110300A-p1	transcript=EHI_110300A | gene=EHI_110300 | organism=Entamoeba_histolytica_HM-1:IMSS | gene_product=GTP-binding protein EhRabX36, putative | transcript_product=GTP-binding protein EhRabX36, putative | location=DS571151:42543-43151(+) | protein_length=202 | sequence_SO=supercontig | SO=protein_coding	0	10.432	22	3	7	3	1	202	23.3	4.59	18.69	3	0	1.047	0.07	0.314302	15.8	1.464	0.936	1.047	0.55	-0.1	0.07	103.3	96.7	103.59	99.08	28.8	49.5	211.6	42.2	46.3	221.6
High	Master Protein	EHI7A_166970-t26_1-p1	transcript=EHI7A_166970-t26_1 | gene=EHI7A_166970 | organism=Entamoeba_histolytica_HM-1:IMSS-A | gene_product=purine nucleoside phosphorylase deoD-type, putative | transcript_product=purine nucleoside phosphorylase deoD-type, putative | location=KB824635:2212-2928(-) | protein_length=238 | sequence_SO=supercontig | SO=protein_coding	0	96.533	43	7	209	1	1	238	26.3	6.54	880.87	7	0	0.832	-0.26	0.316452	49.74	0.391	1.235	0.832	-1.36	0.31	-0.26	135.4	64.6	83.71	87.33	202.9	6	166.1	79.3	7.5	138.3
High	Master Protein	EHI_184480A-p1	transcript=EHI_184480A | gene=EHI_184480 | organism=Entamoeba_histolytica_HM-1:IMSS | gene_product=60S ribosomal protein L36, putative | transcript_product=60S ribosomal protein L36, putative | location=DS571308:4122-4436(+) | protein_length=104 | sequence_SO=supercontig | SO=protein_coding	0	20.274	24	3	77	3	1	104	11.9	10.48	184.36	3	0	0.869	-0.2	0.316499	15.28	0.869	0.686	0.987	-0.2	-0.54	-0.02	118.6	81.4	57.12	67.93	41	119.4	162	35.6	82	160
High	Master Protein	EHI_075640A-p1	transcript=EHI_075640A | gene=EHI_075640 | organism=Entamoeba_histolytica_HM-1:IMSS | gene_product=protein phosphatase domain-containing protein | transcript_product=protein phosphatase domain-containing protein | location=DS571394:1995-4124(-) | protein_length=709 | sequence_SO=supercontig | SO=protein_coding	0	6.663	2	1	3	1	1	709	79.7	5.08	7.83	1	0	1.505	0.59	0.316943	16.45	1.505	1.309	1.672	0.59	0.39	0.74	79.8	120.2	111.18	118.68	30.8	24.1	174.8	46.4	31.5	292.3
High	Master Protein	EHI_037160A-p1	transcript=EHI_037160A | gene=EHI_037160 | organism=Entamoeba_histolytica_HM-1:IMSS | gene_product=hypothetical protein | transcript_product=hypothetical protein | location=DS571334:16504-16905(-) | protein_length=133 | sequence_SO=supercontig | SO=protein_coding	0	17.599	8	1	44	1	1	133	15.4	8.13	122.44	1	0	0.684	-0.55	0.317221	6.49	0.748	0.684	0.558	-0.42	-0.55	-0.84	114.4	85.6	112.41	99.89	49.6	38.5	287.8	37.1	26.4	160.6
High	Master Protein	EHI_069260A-p1	transcript=EHI_069260A | gene=EHI_069260 | organism=Entamoeba_histolytica_HM-1:IMSS | gene_product=hypothetical protein | transcript_product=hypothetical protein | location=DS571164:53118-54170(+) | protein_length=350 | sequence_SO=supercontig | SO=protein_coding	0	6.177	3	1	23	1	1	350	41.7	7.88	26.74	1	0	1.173	0.23	0.31746	3.88	1.204	1.128	1.173	0.27	0.17	0.23	90.7	109.3	130.87	130.9	26.8	18.3	231	32.2	20.6	271
High	Master Protein	EHI_054740A-p1	transcript=EHI_054740A | gene=EHI_054740 | organism=Entamoeba_histolytica_HM-1:IMSS | gene_product=ribosomal protein L17, putative | transcript_product=ribosomal protein L17, putative | location=DS571225:26598-27137(+) | protein_length=179 | sequence_SO=supercontig | SO=protein_coding	0	7.63	6	1	11	1	1	179	19.8	10.32	28.7	1	0	0.918	-0.12	0.317892	20.41	0.748	0.918	1.068	-0.42	-0.12	0.09	101.6	98.4	55.67	57.5	74.6	171.9	67.7	55.8	157.8	72.3
High	Master Protein	EHI_194330A-p1	transcript=EHI_194330A | gene=EHI_194330 | organism=Entamoeba_histolytica_HM-1:IMSS | gene_product=autophagocytosis protein, putative | transcript_product=autophagocytosis protein, putative | location=DS571191:30825-31631(+) | protein_length=268 | sequence_SO=supercontig | SO=protein_coding	0	11.831	10	2	18	2	1	268	30.6	4.73	21.44	2	0	0.853	-0.23	0.318562	2.62	1.134	0.832	0.853	0.18	-0.26	-0.23	109.2	90.8	51.09	41.37	46.3	119.8	152	52.5	99.7	129.6
High	Master Protein	EHI_048240A-p1	transcript=EHI_048240A | gene=EHI_048240 | organism=Entamoeba_histolytica_HM-1:IMSS | gene_product=hypothetical protein | transcript_product=hypothetical protein | location=DS571256:34039-34548(+) | protein_length=169 | sequence_SO=supercontig | SO=protein_coding	0	27.453	17	3	27	3	1	169	20	10.49	83.02	3	0	1.551	0.63	0.318588	75.52	3.351	0.761	1.551	1.74	-0.39	0.63	66.6	133.4	36.55	45.24	46.7	78.2	101.7	156.4	59.5	157.7
High	Master Protein	EHI_038570A-p1	transcript=EHI_038570A | gene=EHI_038570 | organism=Entamoeba_histolytica_HM-1:IMSS | gene_product=RNA polymerase subunit Rpb8 | transcript_product=RNA polymerase subunit Rpb8 | location=DS571190:7573-8063(+) | protein_length=143 | sequence_SO=supercontig | SO=protein_coding	0.008	2.843	12	1	1	1	1	143	16.2	5.21	2.97	1	0	1.155	0.21	0.318616	26.59	1.155	1.363	0.939	0.21	0.45	-0.09	85.8	114.2	10.41	19.45	104.1	86.4	88.4	120.3	117.8	83
High	Master Protein	EHI_152610A-p1	transcript=EHI_152610A | gene=EHI_152610 | organism=Entamoeba_histolytica_HM-1:IMSS | gene_product=40S ribosomal protein S9 | transcript_product=40S ribosomal protein S9 | location=DS571145:292565-293122(-) | protein_length=185 | sequence_SO=supercontig | SO=protein_coding	0	9.598	10	3	17	3	1	185	21.5	10.35	42.14	3	0	0.714	-0.49	0.319276	2.22	0.994	0.693	0.714	-0.01	-0.53	-0.49	109.1	90.9	62.66	65.75	135.3	162.6	32	134.5	112.7	22.8
High	Master Protein	EHI_164740A-p1	transcript=EHI_164740A | gene=EHI_164740 | organism=Entamoeba_histolytica_HM-1:IMSS | gene_product=hypothetical protein | transcript_product=hypothetical protein | location=DS571216:3927-4658(-) | protein_length=243 | sequence_SO=supercontig | SO=protein_coding	0	6.942	9	2	10	2	1	243	27.4	8.69	11.31	2	0	1.085	0.12	0.320671	19.11	1.085	1.225	0.901	0.12	0.29	-0.15	89.9	110.1	52.86	58.31	134.4	110.8	38.5	145.9	135.8	34.7
High	Master Protein	EHI_186340A-p1	transcript=EHI_186340A | gene=EHI_186340 | organism=Entamoeba_histolytica_HM-1:IMSS | gene_product=glucosamine 6-phosphate N-acetyltransferase. putative | transcript_product=glucosamine 6-phosphate N-acetyltransferase. putative | location=DS571159:12113-12669(-) | protein_length=159 | sequence_SO=supercontig | SO=protein_coding	0	10.577	24	3	5	3	1	159	18	8.15	13.63	3	0	0.843	-0.25	0.32078	22.02	0.431	0.843	1.019	-1.21	-0.25	0.03	128.7	71.3	49.06	35.18	170.4	132.6	55.4	73.4	111.8	56.5
High	Master Protein	EHI_017000A-p1	transcript=EHI_017000A | gene=EHI_017000 | organism=Entamoeba_histolytica_HM-1:IMSS | gene_product=hypothetical protein | transcript_product=hypothetical protein | location=DS571486:2515-4206(-) | protein_length=563 | sequence_SO=supercontig | SO=protein_coding	0	35.01	13	6	30	6	1	563	65.4	5.02	92.25	6	0	1.115	0.16	0.322911	16.06	1.543	1.115	0.994	0.63	0.16	-0.01	94.6	105.4	48.85	62.62	115.4	108.8	38.3	178.1	121.3	38.1
High	Master Protein	EHI_023360A-p1	transcript=EHI_023360A | gene=EHI_023360 | organism=Entamoeba_histolytica_HM-1:IMSS | gene_product=alpha-amylase family protein | transcript_product=alpha-amylase family protein | location=DS571153:120281-121771(-) | protein_length=496 | sequence_SO=supercontig | SO=protein_coding	0	114.967	33	11	69	11	1	496	56.7	5.4	250.85	11	0	0.864	-0.21	0.323182	5.15	0.904	0.676	0.864	-0.15	-0.57	-0.21	108.7	91.3	145.81	148.06	16.4	17.7	289.3	14.9	11.9	249.9
High	Master Protein	EHI_083250A-p1	transcript=EHI_083250A | gene=EHI_083250 | organism=Entamoeba_histolytica_HM-1:IMSS | gene_product=alpha-NAC protein, putative | transcript_product=alpha-NAC protein, putative | location=DS571318:8015-8674(-) | protein_length=219 | sequence_SO=supercontig | SO=protein_coding	0	92.352	44	10	189	10	1	219	24.3	5.02	513	10	0	0.73	-0.45	0.324606	19.96	1.122	0.73	0.546	0.17	-0.45	-0.87	115.6	84.4	14.47	21.6	94.3	119.6	124.8	105.8	87.3	68.1
High	Master Protein	EHI_021260A-p1	transcript=EHI_021260A | gene=EHI_021260 | organism=Entamoeba_histolytica_HM-1:IMSS | gene_product=villidin, putative | transcript_product=villidin, putative | location=DS571194:13399-16578(-) | protein_length=1059 | sequence_SO=supercontig | SO=protein_coding	0	31.858	10	8	14	7	1	1059	124.4	5.45	34.02	8	1	1.923	0.94	0.32879	4.92	1.986	1.191	1.923	0.99	0.25	0.94	91.3	108.7	108.59	120.06	19.3	34.2	159.9	38.4	40.7	307.5
High	Master Protein	EHI_125950A-p1	transcript=EHI_125950A | gene=EHI_125950 | organism=Entamoeba_histolytica_HM-1:IMSS | gene_product=alcohol dehydrogenase, putative | transcript_product=alcohol dehydrogenase, putative | location=DS571160:75990-77141(-) | protein_length=383 | sequence_SO=supercontig | SO=protein_coding	0	250.288	45	17	460	13	1	383	42.1	7.05	1357.97	17	4	0.849	-0.24	0.329504	0.42	0.846	0.849	1.045	-0.24	-0.24	0.06	108.2	91.8	5.96	16.83	97.2	107.4	108.5	82.2	91.2	113.5
High	Master Protein	EHI_134720A-p1	transcript=EHI_134720A | gene=EHI_134720 | organism=Entamoeba_histolytica_HM-1:IMSS | gene_product=ankyrin repeat protein, putative | transcript_product=ankyrin repeat protein, putative | location=DS571193:51703-52188(-) | protein_length=161 | sequence_SO=supercontig | SO=protein_coding	0	12.475	15	3	33	3	1	161	17.8	5.91	50.7	3	0	1.139	0.19	0.331389	0.71	8.045	1.139	1.134	3.01	0.19	0.18	54.3	145.7	80.52	45.44	21.9	131.9	56	176.3	150.3	63.5
High	Master Protein	EHI_196890A-p1	transcript=EHI_196890A | gene=EHI_196890 | organism=Entamoeba_histolytica_HM-1:IMSS | gene_product=gamma-adaptin, putative | transcript_product=gamma-adaptin, putative | location=DS571157:12418-14931(-) | protein_length=837 | sequence_SO=supercontig | SO=protein_coding	0	34.838	6	3	37	3	1	837	93.5	6.4	103.67	3	0	0.738	-0.44	0.331836	2.33	0.738	0.699	0.759	-0.44	-0.52	-0.4	115.1	84.9	139.64	140.7	38.1	6.9	296.7	28.1	4.8	225.3
High	Master Protein	EHI_109690A-p1	transcript=EHI_109690A | gene=EHI_109690 | organism=Entamoeba_histolytica_HM-1:IMSS | gene_product=hypothetical protein, conserved | transcript_product=hypothetical protein, conserved | location=DS571242:7303-8478(-) | protein_length=391 | sequence_SO=supercontig | SO=protein_coding	0.009	2.515	3	1	4	1	1	391	46.3	6.86	5.13	1	0	1.421	0.51	0.333522	25.15	1.662	1.421	0.659	0.73	0.51	-0.6	82.6	117.4	89.29	105.63	157.1	62.5	18.4	261	88.9	12.1
High	Master Protein	EHI_188910A-p1	transcript=EHI_188910A | gene=EHI_188910 | organism=Entamoeba_histolytica_HM-1:IMSS | gene_product=hypothetical protein, conserved | transcript_product=hypothetical protein, conserved | location=DS571230:31684-38019(-) | protein_length=2111 | sequence_SO=supercontig | SO=protein_coding	0	60.807	4	7	78	1	1	2111	238.7	6.57	191.46	7	6	1.262	0.34	0.333653	14.1	1.262	1.037	1.382	0.34	0.05	0.47	88.4	111.6	98.02	107.3	39.9	35.1	184	50.3	36.4	254.2
High	Master Protein	EHI_182560A-p1	transcript=EHI_182560A | gene=EHI_182560 | organism=Entamoeba_histolytica_HM-1:IMSS | gene_product=Vacuolar ATP synthase subunit E, putative | transcript_product=Vacuolar ATP synthase subunit E, putative | location=DS571156:18060-18716(-) | protein_length=218 | sequence_SO=supercontig | SO=protein_coding	0	22.168	12	3	55	2	1	218	25.1	8.59	126.29	3	0	1.33	0.41	0.335574	2.44	1.309	1.33	1.4	0.39	0.41	0.49	86.6	113.4	130.1	132.23	25.7	16.1	209.6	33.7	21.5	293.4
High	Master Protein	EHI_050760A-p1	transcript=EHI_050760A | gene=EHI_050760 | organism=Entamoeba_histolytica_HM-1:IMSS | gene_product=mutT/nudix family protein | transcript_product=mutT/nudix family protein | location=DS571149:106688-107572(-) | protein_length=294 | sequence_SO=supercontig | SO=protein_coding	0	22.182	18	4	27	4	1	294	33.5	6.18	50.76	4	0	0.875	-0.19	0.335719	3.76	0.917	0.875	0.846	-0.12	-0.19	-0.24	106.7	93.3	124.15	121.85	29.5	31.6	262.3	27.1	27.6	222
High	Master Protein	EHI_079300A-p1	transcript=EHI_079300A | gene=EHI_079300 | organism=Entamoeba_histolytica_HM-1:IMSS | gene_product=long-chain-fatty-acid--CoA ligase, putative | transcript_product=long-chain-fatty-acid--CoA ligase, putative | location=DS571337:23700-25676(+) | protein_length=658 | sequence_SO=supercontig | SO=protein_coding	0	17.807	10	4	6	4	1	658	75.4	6.43	17.25	4	0	0.345	-1.53	0.340838	2.14	0.345	0.303	0.655	-1.53	-1.72	-0.61	120.9	79.1	120.31	97.79	332.6	3.6	89.4	114.8	1.1	58.5
High	Master Protein	EHI_140350A-p1	transcript=EHI_140350A | gene=EHI_140350 | organism=Entamoeba_histolytica_HM-1:IMSS | gene_product=G protein alpha subunit, putative | transcript_product=G protein alpha subunit, putative | location=DS571254:41579-42655(+) | protein_length=358 | sequence_SO=supercontig | SO=protein_coding	0	70.985	22	7	160	7	1	358	39.9	5.33	409.89	7	0	1.145	0.2	0.342586	22.94	1.362	1.145	0.968	0.45	0.2	-0.05	84.7	115.3	27.87	19.05	85.9	72.4	122.9	117	82.9	118.9
High	Master Protein	EHI_104660A-p1	transcript=EHI_104660A | gene=EHI_104660 | organism=Entamoeba_histolytica_HM-1:IMSS | gene_product=60S acidic ribosomal protein P1, putative | transcript_product=60S acidic ribosomal protein P1, putative | location=DS571185:70568-70888(+) | protein_length=106 | sequence_SO=supercontig | SO=protein_coding	0	10.31	16	1	17	1	1	106	11.5	4.56	54.98	1	0	0.878	-0.19	0.344698	14.57	0.99	0.878	0.636	-0.01	-0.19	-0.65	105.7	94.3	44.96	35.95	113.8	59.8	159.6	112.7	52.6	101.5
Low	Master Protein	EHI_165150A-p1	transcript=EHI_165150A | gene=EHI_165150 | organism=Entamoeba_histolytica_HM-1:IMSS | gene_product=myosin heavy chain, putative | transcript_product=myosin heavy chain, putative | location=DS571217:14911-15906(-) | protein_length=331 | sequence_SO=supercontig | SO=protein_coding	0.056	1.55	2	1	8	1	1	331	39.7	9.5	14.07	1	0	1.3	0.38	0.346136	33.2	1.009	1.632	1.3	0.01	0.71	0.38	99.5	100.5	54.17	68.49	100.8	121.9	33.4	101.7	198.8	43.4
High	Master Protein	EHI_159750A-p1	transcript=EHI_159750A | gene=EHI_159750 | organism=Entamoeba_histolytica_HM-1:IMSS | gene_product=hypothetical protein | transcript_product=hypothetical protein | location=DS571167:73398-74435(+) | protein_length=345 | sequence_SO=supercontig | SO=protein_coding	0	8.805	9	2	13	2	1	345	40.2	8.57	33.02	2	0	1.209	0.27	0.346386	31.51	1.209	1.677	0.952	0.27	0.75	-0.07	85.2	114.8	24.27	20.93	73.4	80.5	114	88.7	134.9	108.5
High	Master Protein	EHI_177400A-p1	transcript=EHI_177400A | gene=EHI_177400 | organism=Entamoeba_histolytica_HM-1:IMSS | gene_product=arsenite-translocating ATPase, putative | transcript_product=arsenite-translocating ATPase, putative | location=DS571175:50033-51066(+) | protein_length=327 | sequence_SO=supercontig | SO=protein_coding	0	19.819	11	2	24	2	1	327	36.3	5.52	81.81	2	0	0.875	-0.19	0.346689	9.94	0.875	1.17	0.799	-0.19	0.23	-0.32	106.6	93.4	72.55	61.23	105	30.8	186.9	91.9	36.1	149.3
High	Master Protein	EHI7A_077090-t26_1-p1	transcript=EHI7A_077090-t26_1 | gene=EHI7A_077090 | organism=Entamoeba_histolytica_HM-1:IMSS-A | gene_product=hypothetical protein | transcript_product=hypothetical protein | location=KB824395:2435-2887(+) | protein_length=150 | sequence_SO=supercontig | SO=protein_coding	0	8.79	6	1	14	1	1	150	17.8	9.61	34.58	1	0	1.388	0.47	0.348225	11.17	1.388	0.949	1.493	0.47	-0.08	0.58	102.6	97.4	72.16	88.21	38	63.1	155	52.7	59.9	231.4
High	Master Protein	EHI_081410A-p1	transcript=EHI_081410A | gene=EHI_081410 | organism=Entamoeba_histolytica_HM-1:IMSS | gene_product=40S ribosomal protein SA, putative | transcript_product=40S ribosomal protein SA, putative | location=DS571275:31446-32210(-) | protein_length=254 | sequence_SO=supercontig | SO=protein_coding	0	69.766	51	10	106	10	1	254	28.6	8.05	242.87	10	0	0.959	-0.06	0.349462	8.64	0.959	1.02	0.84	-0.06	0.03	-0.25	108.7	91.3	13.28	12.11	114.9	88.2	107	110.2	89.9	89.9
High	Master Protein	EHI_188930A-p1	transcript=EHI_188930A | gene=EHI_188930 | organism=Entamoeba_histolytica_HM-1:IMSS | gene_product=PH domain containing protein kinase, putative | transcript_product=PH domain containing protein kinase, putative | location=DS571230:39535-40836(+) | protein_length=433 | sequence_SO=supercontig | SO=protein_coding	0	15.262	9	3	18	3	1	433	50.3	6.09	52.72	3	0	9.99	3.32	0.350121	6.67	1.171	10.44	9.99	0.23	3.38	3.32	42.4	157.6	93.47	136.31	15.7	5.6	45.7	18.4	58.3	456.4
High	Master Protein	EHI_155310A-p1	transcript=EHI_155310A | gene=EHI_155310 | organism=Entamoeba_histolytica_HM-1:IMSS | gene_product=hypothetical protein | transcript_product=hypothetical protein | location=DS571162:34398-35042(+) | protein_length=214 | sequence_SO=supercontig | SO=protein_coding	0.008	2.724	5	1	1	1	1	214	24.4	7.93	2.63	1	0	0.726	-0.46	0.352318	12.48	0.467	0.726	0.842	-1.1	-0.46	-0.25	108.6	91.4	110.17	82.26	294.1	42.9	51.4	137.2	31.1	43.3
High	Master Protein	EHI_010020A-p1	transcript=EHI_010020A | gene=EHI_010020 | organism=Entamoeba_histolytica_HM-1:IMSS | gene_product=calmodulin, putative | transcript_product=calmodulin, putative | location=DS571200:45821-46225(+) | protein_length=134 | sequence_SO=supercontig | SO=protein_coding	0	67.255	56	11	74	10	1	134	14.9	4.68	203.47	11	1	1.832	0.87	0.355351	5.61	1.832	1.901	0.936	0.87	0.93	-0.1	70.6	129.4	98.03	57.04	43.5	35.4	193.3	79.6	67.3	180.9
High	Master Protein	EHI_104360A-p1	transcript=EHI_104360A | gene=EHI_104360 | organism=Entamoeba_histolytica_HM-1:IMSS | gene_product=nucleoside diphosphate kinase, putative | transcript_product=nucleoside diphosphate kinase, putative | location=DS571185:11787-12422(+) | protein_length=211 | sequence_SO=supercontig | SO=protein_coding	0	62.557	36	6	58	6	1	211	23.7	6.98	204	6	0	0.781	-0.36	0.355523	15.09	0.781	0.651	1.071	-0.36	-0.62	0.1	114.8	85.2	17.21	43.27	94.6	99.6	128.9	73.9	64.8	138.1
High	Master Protein	EHI_022950A-p1	transcript=EHI_022950A | gene=EHI_022950 | organism=Entamoeba_histolytica_HM-1:IMSS | gene_product=DnaJ family protein | transcript_product=DnaJ family protein | location=DS571153:38446-39549(-) | protein_length=367 | sequence_SO=supercontig | SO=protein_coding	0	16.104	17	3	7	3	1	367	41.4	8.79	20.87	3	0	1.344	0.43	0.356545	18.57	1.344	0.954	1.512	0.43	-0.07	0.6	102.3	97.7	72.41	89.88	38.3	62	154.8	51.5	59.2	234.2
High	Master Protein	EHI_005020A-p1	transcript=EHI_005020A | gene=EHI_005020 | organism=Entamoeba_histolytica_HM-1:IMSS | gene_product=F-actin capping protein beta subunit, putative | transcript_product=F-actin capping protein beta subunit, putative | location=DS571195:52231-53061(-) | protein_length=276 | sequence_SO=supercontig | SO=protein_coding	0	77.402	38	9	148	9	1	276	31.4	5.05	418.18	9	0	0.914	-0.13	0.356551	2.13	1.032	0.914	0.898	0.05	-0.13	-0.15	101	99	14.03	17.75	106.6	114.4	86.5	110.1	104.6	77.7
High	Master Protein	EHI_080720A-p1	transcript=EHI_080720A | gene=EHI_080720 | organism=Entamoeba_histolytica_HM-1:IMSS | gene_product=aminoalcoholphosphotransferase, putative | transcript_product=aminoalcoholphosphotransferase, putative | location=DS571414:9198-10331(-) | protein_length=377 | sequence_SO=supercontig | SO=protein_coding	0.001	4.683	3	1	3	1	1	377	43.3	6.25	4.41	1	0	1.182	0.24	0.357987	1.82	1.167	1.227	1.182	0.22	0.3	0.24	89.8	110.2	148.83	148.43	10.1	15.7	248.9	11.7	19.3	294.2
High	Master Protein	EHI_073650A-p1	transcript=EHI_073650A | gene=EHI_073650 | organism=Entamoeba_histolytica_HM-1:IMSS | gene_product=mitogen-activated protein kinase | transcript_product=mitogen-activated protein kinase | location=DS571171:90975-92033(+) | protein_length=352 | sequence_SO=supercontig | SO=protein_coding	0	56.808	29	7	36	7	1	352	40	5.2	113.64	7	0	1.131	0.18	0.359986	21.84	0.965	1.518	1.131	-0.05	0.6	0.18	91.6	108.4	17.12	21.58	108.3	88.3	77.4	104.5	134	87.6
High	Master Protein	EHI_137110A-p1	transcript=EHI_137110A | gene=EHI_137110 | organism=Entamoeba_histolytica_HM-1:IMSS | gene_product=copine, putative | transcript_product=copine, putative | location=DS571287:30979-31847(-) | protein_length=273 | sequence_SO=supercontig | SO=protein_coding	0	64.436	36	6	72	6	1	273	30.5	5.06	243.04	6	0	1.153	0.21	0.360736	33.44	1.153	0.893	1.436	0.21	-0.16	0.52	92.9	107.1	32.62	52.74	94	59	117.4	108.4	52.7	168.5
Medium	Master Protein	EHI_162540A-p1	transcript=EHI_162540A | gene=EHI_162540 | organism=Entamoeba_histolytica_HM-1:IMSS | gene_product=vacuolar protein sorting 26 | transcript_product=vacuolar protein sorting 26 | location=DS571497:4734-6149(+) | protein_length=471 | sequence_SO=supercontig | SO=protein_coding	0.011	2.235	2	1	1	1	1	471	55.9	8.56	2.67	1	0	0.841	-0.25	0.363035	21.42	0.841	0.573	1.013	-0.25	-0.8	0.02	127.2	72.8	91.19	111.34	40.1	59.8	214.7	33.7	34.2	217.4
High	Master Protein	EHI_025450A-p1	transcript=EHI_025450A | gene=EHI_025450 | organism=Entamoeba_histolytica_HM-1:IMSS | gene_product=LIM zinc finger domain containing protein | transcript_product=LIM zinc finger domain containing protein | location=DS571233:39543-40229(+) | protein_length=228 | sequence_SO=supercontig | SO=protein_coding	0	21.152	14	2	34	2	1	228	24.8	9.2	103.44	2	0	1.499	0.58	0.364287	18.41	1.499	1.685	0.925	0.58	0.75	-0.11	80	120	69.55	35.64	64.2	46	164.1	96.2	77.6	151.9
High	Master Protein	EHI_059890A-p1	transcript=EHI_059890A | gene=EHI_059890 | organism=Entamoeba_histolytica_HM-1:IMSS | gene_product=hypothetical protein | transcript_product=hypothetical protein | location=DS571234:39719-40693(-) | protein_length=324 | sequence_SO=supercontig | SO=protein_coding	0	12.178	9	2	7	2	1	324	38.1	7.87	13.96	2	0	1.076	0.11	0.364992	12.4	1.076	1.175	0.986	0.11	0.23	-0.02	96.3	103.7	70.71	62.78	71.1	46.3	177	76.5	54.4	174.6
High	Master Protein	EHI_003930A-p1	transcript=EHI_003930A | gene=EHI_003930 | organism=Entamoeba_histolytica_HM-1:IMSS | gene_product=I/LWEQ domain protein | transcript_product=I/LWEQ domain protein | location=DS571397:14302-17289(+) | protein_length=995 | sequence_SO=supercontig | SO=protein_coding	0	24.019	9	8	21	8	1	995	114.9	5.78	37.83	8	0	1.112	0.15	0.366498	15.6	1.358	1.112	0.995	0.44	0.15	-0.01	84.8	115.2	110.81	99.41	43.9	26.5	220.9	59.5	29.4	219.8
High	Master Protein	EHI_166810A-p1	transcript=EHI_166810A | gene=EHI_166810 | organism=Entamoeba_histolytica_HM-1:IMSS | gene_product=elongation factor 2 | transcript_product=elongation factor 2 | location=DS571177:8476-11153(+) | protein_length=874 | sequence_SO=supercontig | SO=protein_coding	0	400.272	41	35	556	35	1	874	97	6.39	1638.46	35	0	1.051	0.07	0.366556	9.26	1.051	1.117	0.972	0.07	0.16	-0.04	96.1	103.9	6.92	8.81	105.4	92.4	95.5	110.8	103.2	92.8
High	Master Protein	EHI_118180A-p1	transcript=EHI_118180A | gene=EHI_118180 | organism=Entamoeba_histolytica_HM-1:IMSS | gene_product=cullin family protein | transcript_product=cullin family protein | location=DS571183:64826-67051(-) | protein_length=741 | sequence_SO=supercontig | SO=protein_coding	0.001	4.522	2	1	3	1	1	741	86.9	8.05	2.69	1	0	0.709	-0.5	0.367713	3.85	0.672	1.094	0.709	-0.57	0.13	-0.5	101.1	98.9	122.54	113.76	35.5	31.7	277.5	23.9	34.7	196.7
High	Master Protein	EHI_148750A-p1	transcript=EHI_148750A | gene=EHI_148750 | organism=Entamoeba_histolytica_HM-1:IMSS | gene_product=syntaxin, putative | transcript_product=syntaxin, putative | location=DS571146:143065-144029(+) | protein_length=278 | sequence_SO=supercontig | SO=protein_coding	0	5.951	5	1	8	1	1	278	32.1	5.2	10.77	1	0	1.333	0.41	0.368142	8.18	0.983	1.333	1.407	-0.03	0.41	0.49	99.4	100.6	112.36	121.74	34.2	25.9	196	33.6	34.6	275.8
High	Master Protein	EHI_182890A-p1	transcript=EHI_182890A | gene=EHI_182890 | organism=Entamoeba_histolytica_HM-1:IMSS | gene_product=COP9 signalosome complex subunit 1, putative | transcript_product=COP9 signalosome complex subunit 1, putative | location=DS571156:64088-65266(-) | protein_length=392 | sequence_SO=supercontig | SO=protein_coding	0	14.936	3	1	30	1	1	392	45.4	5.41	53.5	1	0	0.583	-0.78	0.368742	6.72	0.506	0.721	0.583	-0.98	-0.47	-0.78	116.2	83.8	147.61	145.68	14.9	22.4	340.5	7.5	16.1	198.6
High	Master Protein	EHI_085060A-p1	transcript=EHI_085060A | gene=EHI_085060 | organism=Entamoeba_histolytica_HM-1:IMSS | gene_product=hypothetical protein | transcript_product=hypothetical protein | location=DS571211:61284-63341(+) | protein_length=685 | sequence_SO=supercontig | SO=protein_coding	0.001	5.356	2	1	7	1	1	685	76.5	5.17	17.16	1	0	0.848	-0.24	0.369309	29.98	0.518	0.848	1.087	-0.95	-0.24	0.12	108.2	91.8	16.44	20.47	130.6	111.4	93.8	67.7	94.5	101.9
High	Master Protein	EHI_096830A-p1	transcript=EHI_096830A | gene=EHI_096830 | organism=Entamoeba_histolytica_HM-1:IMSS | gene_product=glycogen phosphorylase, putative | transcript_product=glycogen phosphorylase, putative | location=DS571163:121564-124218(+) | protein_length=884 | sequence_SO=supercontig | SO=protein_coding	0	70.588	18	13	85	12	1	884	101.7	6.65	199.02	13	0	0.796	-0.33	0.371322	4.75	0.836	0.026	0.796	-0.26	-5.25	-0.33	177	23	98.29	121.99	19.9	325.6	127.7	16.6	8.5	101.6
High	Master Protein	EHI_188790A-p1	transcript=EHI_188790A | gene=EHI_188790 | organism=Entamoeba_histolytica_HM-1:IMSS | gene_product=hypothetical protein, conserved | transcript_product=hypothetical protein, conserved | location=DS571230:13822-14511(+) | protein_length=229 | sequence_SO=supercontig | SO=protein_coding	0	24.013	14	2	16	2	1	229	25.5	6.68	58.57	2	0	1.374	0.46	0.375382	0.86	0.897	1.382	1.374	-0.16	0.47	0.46	105.5	94.5	83.64	96.42	58.3	34	172	52.2	47	236.4
High	Master Protein	EHI_045000A-p1	transcript=EHI_045000A | gene=EHI_045000 | organism=Entamoeba_histolytica_HM-1:IMSS | gene_product=actin-related protein 2/3 complex subunit 1A, putative | transcript_product=actin-related protein 2/3 complex subunit 1A, putative | location=DS571147:78933-80033(+) | protein_length=366 | sequence_SO=supercontig | SO=protein_coding	0	196.77	43	12	351	1	1	366	40.5	6.83	1157.29	12	11	0.935	-0.1	0.376107	3.6	0.935	0.909	1.023	-0.1	-0.14	0.03	104.8	95.2	17.43	23.86	89.5	94.1	122.3	83.6	85.5	125.1
Medium	Master Protein	EHI_163660A-p1	transcript=EHI_163660A | gene=EHI_163660 | organism=Entamoeba_histolytica_HM-1:IMSS | gene_product=hypothetical protein | transcript_product=hypothetical protein | location=DS571246:29782-30558(-) | protein_length=258 | sequence_SO=supercontig | SO=protein_coding	0.036	1.779	3	1	3	1	1	258	29.7	8.53	2.05	1	0	0.946	-0.08	0.377121	0.05	1.047	0.945	0.946	0.07	-0.08	-0.08	102.8	97.2	105.58	103.48	29.5	51	226.4	30.9	48.2	214.1
High	Master Protein	EHI_195140A-p1	transcript=EHI_195140A | gene=EHI_195140 | organism=Entamoeba_histolytica_HM-1:IMSS | gene_product=hypothetical protein | transcript_product=hypothetical protein | location=DS571250:47802-48322(+) | protein_length=152 | sequence_SO=supercontig | SO=protein_coding	0	32.196	20	3	96	3	1	152	17.7	8.27	253.02	3	0	0.947	-0.08	0.378312	10.35	0.874	0.947	1.042	-0.19	-0.08	0.06	102.7	97.3	33.95	25.68	139.3	101.5	69.2	121.7	96.2	72.1
High	Master Protein	EHI_023410A-p1	transcript=EHI_023410A | gene=EHI_023410 | organism=Entamoeba_histolytica_HM-1:IMSS | gene_product=hypothetical protein, conserved | transcript_product=hypothetical protein, conserved | location=DS571153:132603-133932(-) | protein_length=426 | sequence_SO=supercontig | SO=protein_coding	0	15.265	6	2	21	2	1	426	48.7	7.18	62.13	2	0	1.061	0.08	0.382055	12.63	1.061	0.97	1.255	0.08	-0.04	0.33	97.1	102.9	36.62	26.78	111	123.6	56.7	117.7	119.9	71.1
High	Master Protein	EHI_112870A-p1	transcript=EHI_112870A | gene=EHI_112870 | organism=Entamoeba_histolytica_HM-1:IMSS | gene_product=fatty acid elongase, putative | transcript_product=fatty acid elongase, putative | location=DS571411:11437-12873(+) | protein_length=478 | sequence_SO=supercontig | SO=protein_coding	0	26.046	10	5	16	5	1	478	53.7	6.81	35.38	5	0	0.853	-0.23	0.383384	23.31	0.853	0.537	1.037	-0.23	-0.9	0.05	123.9	76.1	38.87	65.05	71.6	99.4	154.4	61.1	53.4	160.2
High	Master Protein	EHI_146790A-p1	transcript=EHI_146790A | gene=EHI_146790 | organism=Entamoeba_histolytica_HM-1:IMSS | gene_product=hypothetical protein | transcript_product=hypothetical protein | location=DS571554:846-2219(-) | protein_length=457 | sequence_SO=supercontig | SO=protein_coding	0	12.808	13	4	6	4	1	457	54.5	8.76	17.27	4	0	1.045	0.06	0.386749	2.29	3.09	1.045	1.029	1.63	0.06	0.04	48.9	151.1	84.2	58.83	48	36.8	161.9	148.2	38.5	166.6
High	Master Protein	EHI_186830A-p1	transcript=EHI_186830A | gene=EHI_186830 | organism=Entamoeba_histolytica_HM-1:IMSS | gene_product=60S acidic ribosomal protein P2, putative | transcript_product=60S acidic ribosomal protein P2, putative | location=DS571159:48174-48494(+) | protein_length=106 | sequence_SO=supercontig | SO=protein_coding	0	39.683	34	5	164	1	1	106	11.4	4.53	410.49	5	0	1.392	0.48	0.388531	28.61	0.89	1.392	1.661	-0.17	0.48	0.73	105.8	94.2	64.64	71.09	98.5	142.2	27.6	87.7	198	45.9
High	Master Protein	EHI_146950A-p1	transcript=EHI_146950A | gene=EHI_146950 | organism=Entamoeba_histolytica_HM-1:IMSS | gene_product=histidine acid phosphatase family protein | transcript_product=histidine acid phosphatase family protein | location=DS571374:8659-9915(-) | protein_length=418 | sequence_SO=supercontig | SO=protein_coding	0	27.521	15	5	27	5	1	418	49.3	5.45	50.67	5	0	1.101	0.14	0.391161	22.87	1.504	0.931	1.101	0.59	-0.1	0.14	103.6	96.4	42.05	31.29	50.6	105.8	128	76.1	98.5	140.9
High	Master Protein	EHI_017750A-p1	transcript=EHI_017750A | gene=EHI_017750 | organism=Entamoeba_histolytica_HM-1:IMSS | gene_product=hypothetical protein | transcript_product=hypothetical protein | location=DS571240:42837-43376(-) | protein_length=179 | sequence_SO=supercontig | SO=protein_coding	0	10.185	9	1	8	1	1	179	20.7	11.02	17.38	1	0	1.645	0.72	0.391676	10.97	1.645	1.767	1.442	0.72	0.82	0.53	75.6	124.4	164.17	162.81	7	1.6	236.4	11.5	2.8	340.8
High	Master Protein	EHI_192470A-p1	transcript=EHI_192470A | gene=EHI_192470 | organism=Entamoeba_histolytica_HM-1:IMSS | gene_product=alcohol dehydrogenase, putative | transcript_product=alcohol dehydrogenase, putative | location=DS571209:28606-29754(-) | protein_length=382 | sequence_SO=supercontig | SO=protein_coding	0	15.144	6	2	173	1	1	382	42.7	7.12	365.3	2	0	0.728	-0.46	0.391917	1.69	0.572	0.744	0.728	-0.81	-0.43	-0.46	114.7	85.3	161.81	162.53	5.6	9.6	332.4	3.2	7.2	242
High	Master Protein	EHI_128100A-p1	transcript=EHI_128100A | gene=EHI_128100 | organism=Entamoeba_histolytica_HM-1:IMSS | gene_product=peptidyl-prolyl cis-trans isomerase, putative | transcript_product=peptidyl-prolyl cis-trans isomerase, putative | location=DS571270:20959-21543(+) | protein_length=194 | sequence_SO=supercontig | SO=protein_coding	0	53.716	37	6	59	6	1	194	21.2	8.6	168.97	6	0	0.893	-0.16	0.39201	22.53	1.063	0.719	0.893	0.09	-0.48	-0.16	107.1	92.9	9.91	13.39	101.7	118.3	98.7	108.2	85	88.2
High	Master Protein	EHI_201200A-p1	transcript=EHI_201200A | gene=EHI_201200 | organism=Entamoeba_histolytica_HM-1:IMSS | gene_product=leukocyte-endothelial cell adhesion molecule 3, putative | transcript_product=leukocyte-endothelial cell adhesion molecule 3, putative | location=DS571306:8981-9919(+) | protein_length=312 | sequence_SO=supercontig | SO=protein_coding	0	17.251	14	4	14	4	1	312	35.9	5.08	28.86	4	0	1.073	0.1	0.392495	16.09	1.073	1.445	0.957	0.1	0.53	-0.06	96.5	103.5	16.67	39.09	88.3	108.1	78	94.8	156.1	74.7
High	Master Protein	EHI_052400A-p1	transcript=EHI_052400A | gene=EHI_052400 | organism=Entamoeba_histolytica_HM-1:IMSS | gene_product=elongation factor 1-alpha 1 | transcript_product=elongation factor 1-alpha 1 | location=DS571464:2983-4311(-) | protein_length=442 | sequence_SO=supercontig | SO=protein_coding	0	299.944	58	22	870	3	1	442	48.4	8.92	2329.8	22	0	0.979	-0.03	0.394517	2.75	0.979	1.012	0.96	-0.03	0.02	-0.06	99.4	100.6	34.18	34.72	134.4	102.2	65.6	131.6	103.4	63
High	Master Protein	EHI_026360A-p1	transcript=EHI_026360A | gene=EHI_026360 | organism=Entamoeba_histolytica_HM-1:IMSS | gene_product=phosphoserine aminotransferase, putative | transcript_product=phosphoserine aminotransferase, putative | location=DS571286:18552-19628(+) | protein_length=358 | sequence_SO=supercontig | SO=protein_coding	0	19.751	15	3	25	3	1	358	40.5	8.29	84.88	3	0	1.175	0.23	0.395344	18.66	1.713	1.027	1.175	0.78	0.04	0.23	98.7	101.3	164.57	164.06	2.9	6.2	266.4	5	6.4	313
High	Master Protein	EHI_153720A-p1	transcript=EHI_153720A | gene=EHI_153720 | organism=Entamoeba_histolytica_HM-1:IMSS | gene_product=long-chain-fatty-acid--CoA ligase, putative | transcript_product=long-chain-fatty-acid--CoA ligase, putative | location=DS571145:492643-494619(-) | protein_length=658 | sequence_SO=supercontig | SO=protein_coding	0	8.018	2	1	10	1	1	658	74.9	5.85	21.52	1	0	1.049	0.07	0.39654	31.29	1.447	0.827	1.049	0.53	-0.27	0.07	81.7	118.3	95.56	90.37	51.7	34.4	200.4	74.8	28.5	210.2
High	Master Protein	EHI_030800A-p1	transcript=EHI_030800A | gene=EHI_030800 | organism=Entamoeba_histolytica_HM-1:IMSS | gene_product=LIM zinc finger domain containing protein | transcript_product=LIM zinc finger domain containing protein | location=DS571208:35736-36173(+) | protein_length=145 | sequence_SO=supercontig | SO=protein_coding	0	36.093	43	5	54	5	1	145	16.4	7.11	113.66	5	0	0.952	-0.07	0.396629	8.81	0.952	0.816	1.015	-0.07	-0.29	0.02	110.1	89.9	31.71	36.24	67.4	111.9	131.6	64.2	91.3	133.5
High	Master Protein	EHI_167130A-p1	transcript=EHI_167130A | gene=EHI_167130 | organism=Entamoeba_histolytica_HM-1:IMSS | gene_product=filopodin, putative | transcript_product=filopodin, putative | location=DS571177:76925-81796(+) | protein_length=1623 | sequence_SO=supercontig | SO=protein_coding	0	59.879	10	13	63	13	1	1623	180.3	5.33	155.22	13	0	0.97	-0.04	0.398465	5.07	0.97	0.628	1.005	-0.04	-0.67	0.01	101.5	98.5	35.32	9.83	96.6	153.7	79.5	93.7	96.5	80
High	Master Protein	EHI_040590A-p1	transcript=EHI_040590A | gene=EHI_040590 | organism=Entamoeba_histolytica_HM-1:IMSS | gene_product=hypothetical protein | transcript_product=hypothetical protein | location=DS571282:12157-12876(-) | protein_length=223 | sequence_SO=supercontig | SO=protein_coding	0.001	4.32	6	1	2	1	1	223	26	4.68	5.48	1	0	1.137	0.18	0.399184	6.51	1.137	0.915	1.187	0.18	-0.13	0.25	93.8	106.2	39.72	49.79	73.2	73.4	138.7	83.1	67.1	164.5
High	Master Protein	EHI_131540A-p1	transcript=EHI_131540A | gene=EHI_131540 | organism=Entamoeba_histolytica_HM-1:IMSS | gene_product=Rho guanine nucleotide exchange factor, putative | transcript_product=Rho guanine nucleotide exchange factor, putative | location=DS571432:12461-14128(+) | protein_length=555 | sequence_SO=supercontig | SO=protein_coding	0.002	3.813	3	1	3	1	1	555	64.2	7.69	0	1	0	0.836	-0.26	0.401469	17.65	0.978	0.836	0.671	-0.03	-0.26	-0.58	101.1	98.9	134.58	122.85	34.8	17.7	298.5	34	14.8	200.2
High	Master Protein	EHI_008210A-p1	transcript=EHI_008210A | gene=EHI_008210 | organism=Entamoeba_histolytica_HM-1:IMSS | gene_product=ribosomal protein S4, putative | transcript_product=ribosomal protein S4, putative | location=DS571178:87733-88985(-) | protein_length=326 | sequence_SO=supercontig | SO=protein_coding	0	69.945	31	9	104	9	1	326	36.7	10.36	302.43	9	0	0.967	-0.05	0.404746	7.56	0.967	0.818	1.02	-0.05	-0.29	0.03	104	96	11.29	8	92.5	115.9	102.6	89.5	94.8	104.7
High	Master Protein	EHI_194240A-p1	transcript=EHI_194240A | gene=EHI_194240 | organism=Entamoeba_histolytica_HM-1:IMSS | gene_product=hypothetical protein | transcript_product=hypothetical protein | location=DS571191:18367-18852(+) | protein_length=161 | sequence_SO=supercontig | SO=protein_coding	0.001	5.475	5	1	17	1	1	161	18.1	4.92	37.84	1	0	1.128	0.17	0.407323	17.3	1.26	0.988	1.128	0.33	-0.02	0.17	100.6	99.4	69.79	74.96	143.5	117.6	19.7	180.8	116.2	22.2
High	Master Protein	EHI_092490A-p1	transcript=EHI_092490A | gene=EHI_092490 | organism=Entamoeba_histolytica_HM-1:IMSS | gene_product=hypothetical protein | transcript_product=hypothetical protein | location=DS571155:110423-111772(-) | protein_length=449 | sequence_SO=supercontig | SO=protein_coding	0	82.738	26	10	107	10	1	449	53.6	6.09	338.92	10	0	1.292	0.37	0.408189	20.67	0.828	1.292	1.473	-0.27	0.37	0.56	97	103	55.27	77.16	66	54.2	143.6	54.6	70	211.5
High	Master Protein	EHI_178080A-p1	transcript=EHI_178080A | gene=EHI_178080 | organism=Entamoeba_histolytica_HM-1:IMSS | gene_product=hypothetical protein | transcript_product=hypothetical protein | location=DS571272:30832-32043(-) | protein_length=387 | sequence_SO=supercontig | SO=protein_coding	0	20.637	13	4	24	4	1	387	44.6	5.35	57.6	4	0	1.018	0.03	0.408439	4.63	1.1	1.018	0.987	0.14	0.03	-0.02	100.7	99.3	11.14	6.69	85.9	106.1	103.4	94.5	108.1	102
High	Master Protein	EHI8A_117400-t26_1-p1	transcript=EHI8A_117400-t26_1 | gene=EHI8A_117400 | organism=Entamoeba_histolytica_HM-1:IMSS-B | gene_product=BAR/SH3 domain containing protein | transcript_product=BAR/SH3 domain containing protein | location=KB611424:2950-3984(-) | protein_length=344 | sequence_SO=supercontig | SO=protein_coding	0	22.084	8	3	19	3	1	344	39	5.55	23.89	3	0	1.324	0.41	0.410006	1.96	1.342	0.721	1.324	0.42	-0.47	0.41	85.4	114.6	85.97	99.89	48.3	42	178.4	64.8	30.3	236.3
High	Master Protein	EHI_181530A-p1	transcript=EHI_181530A | gene=EHI_181530 | organism=Entamoeba_histolytica_HM-1:IMSS | gene_product=hypothetical protein | transcript_product=hypothetical protein | location=DS571373:7526-10062(-) | protein_length=806 | sequence_SO=supercontig | SO=protein_coding	0	10.495	6	3	6	3	1	806	94.2	5.62	15.95	3	0	1.316	0.4	0.411199	3.7	0.758	1.316	1.348	-0.4	0.4	0.43	86.4	113.6	103.42	116.23	35.2	36	193.7	26.7	47.3	261.2
High	Master Protein	EHI_192460A-p1	transcript=EHI_192460A | gene=EHI_192460 | organism=Entamoeba_histolytica_HM-1:IMSS | gene_product=formin homology 2 family protein | transcript_product=formin homology 2 family protein | location=DS571209:24456-28094(-) | protein_length=1212 | sequence_SO=supercontig | SO=protein_coding	0	9.451	4	3	8	3	1	1212	135.1	8.21	15.51	3	0	1.023	0.03	0.41208	4.21	1.023	1.302	0.994	0.03	0.38	-0.01	87	113	67.09	57.71	59.5	59.3	172	60.8	77.2	171.1
Medium	Master Protein	EHI_111820A-p1	transcript=EHI_111820A | gene=EHI_111820 | organism=Entamoeba_histolytica_HM-1:IMSS | gene_product=hypothetical protein | transcript_product=hypothetical protein | location=DS571273:32054-32680(-) | protein_length=208 | sequence_SO=supercontig | SO=protein_coding	0.014	2.107	5	1	2	1	1	208	24.3	4.51	2.39	1	0	0.921	-0.12	0.412111	29.22	1.135	0.642	0.921	0.18	-0.64	-0.12	96.8	103.2	64.56	69.06	63.8	68	183.3	72.4	43.6	168.9
High	Master Protein	EHI_024240A-p1	transcript=EHI_024240A | gene=EHI_024240 | organism=Entamoeba_histolytica_HM-1:IMSS | gene_product=aldehyde-alcohol dehydrogenase 2, putative | transcript_product=aldehyde-alcohol dehydrogenase 2, putative | location=DS571198:3071-5738(-) | protein_length=829 | sequence_SO=supercontig | SO=protein_coding	0	647.157	66	47	1361	3	1	829	91.2	7.5	4300.4	47	0	1.561	0.64	0.412252	20.06	1.561	1.35	2.094	0.64	0.43	1.07	78.1	121.9	162.58	165.68	4.3	3.7	187.6	6.8	4.9	392.7
High	Master Protein	EHI_177470A-p1	transcript=EHI_177470A | gene=EHI_177470 | organism=Entamoeba_histolytica_HM-1:IMSS | gene_product=ribosomal protein S25, putative | transcript_product=ribosomal protein S25, putative | location=DS571175:65640-66053(+) | protein_length=137 | sequence_SO=supercontig | SO=protein_coding	0	8.743	15	2	16	2	1	137	14.7	10.14	36.94	2	0	1.078	0.11	0.414398	7.49	1.078	0.954	1.132	0.11	-0.07	0.18	99.4	100.6	6.56	12.76	91	97	103.8	98.1	92.5	117.5
High	Master Protein	EHI_152880A-p1	transcript=EHI_152880A | gene=EHI_152880 | organism=Entamoeba_histolytica_HM-1:IMSS | gene_product=alpha-amylase family protein | transcript_product=alpha-amylase family protein | location=DS571145:339446-341296(-) | protein_length=616 | sequence_SO=supercontig | SO=protein_coding	0	15.481	8	3	11	3	1	616	69.4	5.54	17.14	3	0	2.187	1.13	0.414535	82.92	0.915	3.41	2.187	-0.13	1.77	1.13	104.5	95.5	158.09	164.13	9.6	1.6	180.3	8.8	5.5	394.2
High	Master Protein	EHI_152280A-p1	transcript=EHI_152280A | gene=EHI_152280 | organism=Entamoeba_histolytica_HM-1:IMSS | gene_product=serine palmitoyltransferase, putative | transcript_product=serine palmitoyltransferase, putative | location=DS571145:236956-239607(+) | protein_length=883 | sequence_SO=supercontig | SO=protein_coding	0	48.499	12	7	40	7	1	883	98.1	6.51	93.88	7	0	1.093	0.13	0.414786	10.48	1.171	1.093	0.969	0.23	0.13	-0.05	92.1	107.9	36.36	33.13	104.7	58.3	127.3	122.6	63.7	123.4
High	Master Protein	EHI_027550A-p1	transcript=EHI_027550A | gene=EHI_027550 | organism=Entamoeba_histolytica_HM-1:IMSS | gene_product=thioredoxin, putative | transcript_product=thioredoxin, putative | location=DS571215:17997-18899(-) | protein_length=300 | sequence_SO=supercontig | SO=protein_coding	0	8.019	6	2	6	2	1	300	35.2	7.85	10.64	2	0	1.118	0.16	0.418277	13.87	7.526	1.118	1.013	2.91	0.16	0.02	94.4	105.6	66.54	149.69	60.2	23.2	18.9	452.7	25.9	19.2
High	Master Protein	EHI_092640A-p1	transcript=EHI_092640A | gene=EHI_092640 | organism=Entamoeba_histolytica_HM-1:IMSS | gene_product=seryl-tRNA synthetase, putative | transcript_product=seryl-tRNA synthetase, putative | location=DS571155:136419-137780(+) | protein_length=453 | sequence_SO=supercontig | SO=protein_coding	0	127.066	40	15	157	15	1	453	52	7.28	493.76	15	0	1.159	0.21	0.421415	3.28	1.185	1.159	0.957	0.24	0.21	-0.06	91.5	108.5	41.94	29.96	83.5	64.5	142.3	98.9	74.7	136.1
High	Master Protein	EHI_092680A-p1	transcript=EHI_092680A | gene=EHI_092680 | organism=Entamoeba_histolytica_HM-1:IMSS | gene_product=hypothetical protein, conserved | transcript_product=hypothetical protein, conserved | location=DS571155:145036-146238(+) | protein_length=400 | sequence_SO=supercontig | SO=protein_coding	0	10.526	4	1	17	1	1	400	44.3	4.96	48.3	1	0	1.029	0.04	0.424037	12.03	4.2	0.946	1.029	2.07	-0.08	0.04	102.8	97.2	84.44	144.98	96.3	26.5	23.6	404.4	25	24.2
High	Master Protein	EHI_080740A-p1	transcript=EHI_080740A | gene=EHI_080740 | organism=Entamoeba_histolytica_HM-1:IMSS | gene_product=filopodin, putative | transcript_product=filopodin, putative | location=DS571414:11690-15809(-) | protein_length=1356 | sequence_SO=supercontig | SO=protein_coding	0	138.675	19	22	144	22	1	1356	151.8	5.16	375.99	22	0	0.992	-0.01	0.42697	2.48	0.801	1.009	0.992	-0.32	0.01	-0.01	104.2	95.8	10.06	5.95	115.1	101.9	94.4	92.2	102.8	93.7
High	Master Protein	EHI_155570A-p1	transcript=EHI_155570A | gene=EHI_155570 | organism=Entamoeba_histolytica_HM-1:IMSS | gene_product=glutamyl-tRNA synthetase, putative | transcript_product=glutamyl-tRNA synthetase, putative | location=DS571162:80974-82629(+) | protein_length=551 | sequence_SO=supercontig | SO=protein_coding	0	65.865	31	13	48	13	1	551	62.8	8.31	129.54	13	0	0.951	-0.07	0.427143	12.89	0.951	1.043	0.706	-0.07	0.06	-0.5	97.9	102.1	83.12	62.29	49.6	65.8	216.2	47.2	68.6	152.6
High	Master Protein	EHI_081280A-p1	transcript=EHI_081280A | gene=EHI_081280 | organism=Entamoeba_histolytica_HM-1:IMSS | gene_product=Rho guanine nucleotide exchange factor, putative | transcript_product=Rho guanine nucleotide exchange factor, putative | location=DS571275:13380-15614(-) | protein_length=744 | sequence_SO=supercontig | SO=protein_coding	0	20.374	5	3	14	3	1	744	85.9	9.17	38.85	3	0	1.041	0.06	0.430111	6.91	1.472	1.041	0.992	0.56	0.06	-0.01	85.6	114.4	78.62	77.39	111.8	11.5	150.6	164.7	12	149.4
High	Master Protein	EHI_141940A-p1	transcript=EHI_141940A | gene=EHI_141940 | organism=Entamoeba_histolytica_HM-1:IMSS | gene_product=hypothetical protein | transcript_product=hypothetical protein | location=DS571161:65825-66238(-) | protein_length=137 | sequence_SO=supercontig | SO=protein_coding	0	20.421	13	1	17	1	1	137	15.8	9.61	50.3	1	0	0.88	-0.18	0.431206	1.2	1.024	0.88	0.87	0.03	-0.18	-0.2	98.8	101.2	78.25	75.29	109.1	181.9	19.9	111.7	160	17.3
High	Master Protein	EHI_040420A-p1	transcript=EHI_040420A | gene=EHI_040420 | organism=Entamoeba_histolytica_HM-1:IMSS | gene_product=hypothetical protein, conserved domain containing | transcript_product=hypothetical protein, conserved domain containing | location=DS571224:46017-47546(+) | protein_length=509 | sequence_SO=supercontig | SO=protein_coding	0.001	5.197	6	3	4	3	1	509	55.9	5.44	6.63	3	0	0.371	-1.43	0.431434	14.27	34.057	0.371	0.112	5.09	-1.43	-3.16	145.9	54.1	96.06	40.27	2.2	152.9	281.6	75.1	56.7	31.4
High	Master Protein	EHI_132370A-p1	transcript=EHI_132370A | gene=EHI_132370 | organism=Entamoeba_histolytica_HM-1:IMSS | gene_product=ccaat-box-binding transcription factor, putative | transcript_product=ccaat-box-binding transcription factor, putative | location=DS571371:6487-8643(-) | protein_length=718 | sequence_SO=supercontig | SO=protein_coding	0	6.39	1	1	15	1	1	718	83.6	5.15	31.1	1	0	0.857	-0.22	0.434155	3.9	1.337	0.827	0.857	0.42	-0.27	-0.22	109.5	90.5	96.99	88.64	27.2	68.2	221.7	36.4	56.4	190.1
High	Master Protein	EHI_110740A-p1	transcript=EHI_110740A | gene=EHI_110740 | organism=Entamoeba_histolytica_HM-1:IMSS | gene_product=hypothetical protein | transcript_product=hypothetical protein | location=DS571151:140538-143129(+) | protein_length=863 | sequence_SO=supercontig | SO=protein_coding	0	15.399	4	2	13	2	1	863	95.2	10.45	26	2	0	1.232	0.3	0.434347	37.33	0.782	1.542	1.232	-0.36	0.62	0.3	112.3	87.7	157.85	161.37	12.9	3.2	254.9	10.1	4.9	314
High	Master Protein	EHI_130990A-p1	transcript=EHI_130990A | gene=EHI_130990 | organism=Entamoeba_histolytica_HM-1:IMSS | gene_product=nuclear movement protein, putative | transcript_product=nuclear movement protein, putative | location=DS571170:55338-55859(+) | protein_length=173 | sequence_SO=supercontig | SO=protein_coding	0	7.609	23	3	5	3	1	173	19.9	5.34	12.5	3	0	1.446	0.53	0.435205	75.76	0.707	2.453	1.446	-0.5	1.29	0.53	81.8	118.2	21.78	37.09	99	63.4	86.7	70	155.5	125.4
High	Master Protein	EHI_093970A-p1	transcript=EHI_093970A | gene=EHI_093970 | organism=Entamoeba_histolytica_HM-1:IMSS | gene_product=hypothetical protein | transcript_product=hypothetical protein | location=DS571179:64587-66374(+) | protein_length=595 | sequence_SO=supercontig | SO=protein_coding	0	57.484	19	7	39	7	1	595	68.8	5.36	139.31	7	0	0.896	-0.16	0.435512	8.58	0.896	1.202	0.832	-0.16	0.27	-0.27	105.5	94.5	79.38	67.4	81.4	36.7	199.2	73	44.1	165.7
High	Master Protein	EHI_052860A-p1	transcript=EHI_052860A | gene=EHI_052860 | organism=Entamoeba_histolytica_HM-1:IMSS | gene_product=heat shock protein 70, putative | transcript_product=heat shock protein 70, putative | location=DS571245:35027-36997(-) | protein_length=656 | sequence_SO=supercontig | SO=protein_coding	0	364.471	57	37	714	37	1	656	71.5	5.47	1999.8	37	0	0.975	-0.04	0.436682	6.16	0.928	1.018	0.975	-0.11	0.03	-0.04	103.7	96.3	9.94	11.08	106.9	107.4	89.7	99.2	109.3	87.5
High	Master Protein	EHI_068250A-p1	transcript=EHI_068250A | gene=EHI_068250 | organism=Entamoeba_histolytica_HM-1:IMSS | gene_product=adenosylhomocysteinase, putative | transcript_product=adenosylhomocysteinase, putative | location=DS571150:86021-87421(-) | protein_length=466 | sequence_SO=supercontig | SO=protein_coding	0	53.181	19	8	73	8	1	466	51.5	6.38	182.9	8	0	0.905	-0.14	0.438687	15.11	0.905	0.573	1.017	-0.14	-0.8	0.02	127.1	72.9	93.03	111.64	37.1	60.2	215.4	33.6	34.5	219.2
High	Master Protein	EHI_153690A-p1	transcript=EHI_153690A | gene=EHI_153690 | organism=Entamoeba_histolytica_HM-1:IMSS | gene_product=Rab family GTPase | transcript_product=Rab family GTPase | location=DS571145:487679-488293(+) | protein_length=204 | sequence_SO=supercontig | SO=protein_coding	0	7.819	14	2	5	2	1	204	22.4	7.2	8.83	2	0	0.605	-0.73	0.43934	36.85	0.605	0.194	1.438	-0.73	-2.37	0.52	124.6	75.4	51.96	55.83	98.4	204.1	81.4	59.5	39.6	117
High	Master Protein	EHI_029210A-p1	transcript=EHI_029210A | gene=EHI_029210 | organism=Entamoeba_histolytica_HM-1:IMSS | gene_product=proteasome subunit alpha type 3, putative | transcript_product=proteasome subunit alpha type 3, putative | location=DS571528:1149-1892(+) | protein_length=247 | sequence_SO=supercontig | SO=protein_coding	0	12.482	13	2	16	2	1	247	27.6	7.37	35.85	2	0	0.905	-0.14	0.440913	27.9	1.182	0.697	0.905	0.24	-0.52	-0.14	91.7	108.3	123.74	120.97	35	24.6	252.9	41.4	17.2	228.9
High	Master Protein	EHI_124870A-p1	transcript=EHI_124870A | gene=EHI_124870 | organism=Entamoeba_histolytica_HM-1:IMSS | gene_product=HEAT repeat domain containing protein | transcript_product=HEAT repeat domain containing protein | location=DS571392:14674-16323(-) | protein_length=549 | sequence_SO=supercontig | SO=protein_coding	0	27.003	8	3	12	3	1	549	61.9	5.1	27.63	3	0	1.082	0.11	0.443529	41.15	1.082	0.736	1.382	0.11	-0.44	0.47	96.1	103.9	104.41	121.12	47.4	23.4	193.4	51.3	17.2	267.2
High	Master Protein	EHI_164800A-p1	transcript=EHI_164800A | gene=EHI_164800 | organism=Entamoeba_histolytica_HM-1:IMSS | gene_product=hypothetical protein | transcript_product=hypothetical protein | location=DS571216:18496-21210(-) | protein_length=904 | sequence_SO=supercontig | SO=protein_coding	0	103.044	20	13	91	13	1	904	100.7	5.08	284.57	13	0	0.843	-0.25	0.443641	10.06	1.077	0.843	0.763	0.11	-0.25	-0.39	108.5	91.5	28.65	41.74	123.1	120	69.8	132.6	101.2	53.3
High	Master Protein	EHI7A_147000-t26_1-p1	transcript=EHI7A_147000-t26_1 | gene=EHI7A_147000 | organism=Entamoeba_histolytica_HM-1:IMSS-A | gene_product=carmil, putative | transcript_product=carmil, putative | location=KB824143:588-2777(+) | protein_length=729 | sequence_SO=supercontig | SO=protein_coding	0	15.646	8	4	14	4	1	729	83.5	6.14	31.36	4	0	1.033	0.05	0.445251	10.69	0.958	2.33	1.033	-0.06	1.22	0.05	102.1	97.9	72.69	56.04	117.8	17.9	152.4	112.8	41.8	157.3
High	Master Protein	EHI_055960A-p1	transcript=EHI_055960A | gene=EHI_055960 | organism=Entamoeba_histolytica_HM-1:IMSS | gene_product=ubiquitin fusion degradation protein, putative | transcript_product=ubiquitin fusion degradation protein, putative | location=DS571322:22516-23859(+) | protein_length=447 | sequence_SO=supercontig | SO=protein_coding	0.001	5.252	3	1	4	1	1	447	52.1	5.27	9.68	1	0	0.875	-0.19	0.445458	7.74	0.816	1.056	0.875	-0.29	0.08	-0.19	97.3	102.7	75.91	67.47	192.7	90.3	34.4	157.2	95.4	30.1
High	Master Protein	EHI_111610A-p1	transcript=EHI_111610A | gene=EHI_111610 | organism=Entamoeba_histolytica_HM-1:IMSS | gene_product=tryptophanase, putative | transcript_product=tryptophanase, putative | location=DS571273:17247-18863(-) | protein_length=538 | sequence_SO=supercontig | SO=protein_coding	0	19.998	8	3	14	3	1	538	61.8	6.29	39.14	3	0	0.839	-0.25	0.445814	3.32	1.119	0.813	0.839	0.16	-0.3	-0.25	94.4	105.6	117.72	109.8	45.5	23.3	250.8	51	18.9	210.5
High	Master Protein	EHI_146570A-p1	transcript=EHI_146570A | gene=EHI_146570 | organism=Entamoeba_histolytica_HM-1:IMSS | gene_product=40S ribosomal protein S19, putative | transcript_product=40S ribosomal protein S19, putative | location=DS571438:13222-13689(+) | protein_length=155 | sequence_SO=supercontig | SO=protein_coding	0	39.73	50	8	70	8	1	155	17.7	9.67	164.83	8	0	1.051	0.07	0.44589	1.76	1.051	0.986	1.063	0.07	-0.02	0.09	98.1	101.9	55.84	54.52	127.2	134.1	35.2	133.7	132.3	37.5
High	Master Protein	EHI_056480A-p1	transcript=EHI_056480A | gene=EHI_056480 | organism=Entamoeba_histolytica_HM-1:IMSS | gene_product=triosephosphate isomerase | transcript_product=triosephosphate isomerase | location=DS571313:25563-26348(+) | protein_length=261 | sequence_SO=supercontig | SO=protein_coding	0	264.12	90	22	459	22	1	261	28.1	6.55	1647.5	22	0	1.034	0.05	0.447125	9.64	1.034	1.101	0.954	0.05	0.14	-0.07	98.3	101.7	24.84	30.64	108.6	115.2	70.1	112.3	126.8	66.9
High	Master Protein	EHI_183510A-p1	transcript=EHI_183510A | gene=EHI_183510 | organism=Entamoeba_histolytica_HM-1:IMSS | gene_product=nuclear pore protein, putative | transcript_product=nuclear pore protein, putative | location=DS571316:17916-23021(+) | protein_length=1701 | sequence_SO=supercontig | SO=protein_coding	0.002	4.131	1	2	4	2	1	1701	185.8	7.62	6.38	2	0	1.051	0.07	0.447502	7.12	1.051	0.936	1.101	0.07	-0.1	0.14	95.2	104.8	38.39	41.62	140.1	67.4	86.8	147.2	63.1	95.6
High	Master Protein	EHI_042250A-p1	transcript=EHI_042250A | gene=EHI_042250 | organism=Entamoeba_histolytica_HM-1:IMSS | gene_product=Rab family GTPase | transcript_product=Rab family GTPase | location=DS571259:44372-44974(-) | protein_length=200 | sequence_SO=supercontig | SO=protein_coding	0	28.523	22	4	27	4	1	200	22.2	8.47	64.22	4	0	0.93	-0.1	0.448437	14.06	0.737	0.93	1.032	-0.44	-0.1	0.05	115.1	84.9	41.68	52.96	104.8	60.8	147.9	77.3	56.6	152.7
High	Master Protein	EHI_030450A-p1	transcript=EHI_030450A | gene=EHI_030450 | organism=Entamoeba_histolytica_HM-1:IMSS | gene_product=hypothetical protein | transcript_product=hypothetical protein | location=DS571253:37379-40171(+) | protein_length=930 | sequence_SO=supercontig | SO=protein_coding	0.001	4.654	2	2	8	2	1	930	106.5	7.18	19.13	2	0	1.024	0.03	0.449624	14.99	1.024	0.92	3.544	0.03	-0.12	1.83	81.3	118.7	31.99	60.43	65.6	104	58.9	67.1	95.7	208.7
High	Master Protein	EHI_065670A-p1	transcript=EHI_065670A | gene=EHI_065670 | organism=Entamoeba_histolytica_HM-1:IMSS | gene_product=cation-transporting P-typeATPase, putative | transcript_product=cation-transporting P-typeATPase, putative | location=DS571192:30547-33903(+) | protein_length=1118 | sequence_SO=supercontig | SO=protein_coding	0	7.881	2	2	13	2	1	1118	125.8	6.99	29.42	2	0	0.94	-0.09	0.451965	20.97	0.789	0.94	1.4	-0.34	-0.09	0.49	103.1	96.9	139.21	151.06	16.2	17.5	223.8	12.8	16.4	313.3
High	Master Protein	EHI_042920A-p1	transcript=EHI_042920A | gene=EHI_042920 | organism=Entamoeba_histolytica_HM-1:IMSS | gene_product=60S acidic riboomal protein P1, putative | transcript_product=60S acidic riboomal protein P1, putative | location=DS571292:16322-16642(+) | protein_length=106 | sequence_SO=supercontig | SO=protein_coding	0	50.369	56	5	117	3	1	106	11.2	4.54	324.06	5	0	1.029	0.04	0.452704	11.47	1.029	1.109	0.81	0.04	0.15	-0.3	98.6	101.4	69.91	74.79	127	145.6	19.5	130.7	161.4	15.8
High	Master Protein	EHI_151600A-p1	transcript=EHI_151600A | gene=EHI_151600 | organism=Entamoeba_histolytica_HM-1:IMSS | gene_product=helicase, putative | transcript_product=helicase, putative | location=DS571145:93692-94951(-) | protein_length=419 | sequence_SO=supercontig | SO=protein_coding	0	35.875	20	6	18	6	1	419	47.3	6.05	67.84	6	0	1.129	0.18	0.453207	19.68	0.925	1.279	1.129	-0.11	0.36	0.18	91	109	18.24	10.24	115.2	89.1	82.2	106.6	114	92.9
High	Master Protein	EHI_010850A-p1	transcript=EHI_010850A | gene=EHI_010850 | organism=Entamoeba_histolytica_HM-1:IMSS | gene_product=cysteine proteinase, putative | transcript_product=cysteine proteinase, putative | location=DS571817:1194-2141(+) | protein_length=315 | sequence_SO=supercontig | SO=protein_coding	0	27.999	11	3	34	3	1	315	34.9	5.59	83.03	3	0	1.236	0.31	0.453397	1.43	1.236	1.248	0.886	0.31	0.32	-0.18	103.5	96.5	16.4	18.11	102.9	76.9	104.6	127.1	95.9	92.6
High	Master Protein	EHI_069510A-p1	transcript=EHI_069510A | gene=EHI_069510 | organism=Entamoeba_histolytica_HM-1:IMSS | gene_product=hypothetical protein | transcript_product=hypothetical protein | location=DS571164:105411-105860(-) | protein_length=149 | sequence_SO=supercontig | SO=protein_coding	0	18.057	27	2	22	2	1	149	17	4.7	62.72	2	0	1.416	0.5	0.456284	49.08	1.416	2.392	0.947	0.5	1.26	-0.08	102.7	97.3	91.32	102.94	162.4	1.3	104.4	230	3.1	98.9
High	Master Protein	EHI_135060A-p1	transcript=EHI_135060A | gene=EHI_135060 | organism=Entamoeba_histolytica_HM-1:IMSS | gene_product=ribosomal protein S17, putative | transcript_product=ribosomal protein S17, putative | location=DS571203:32205-32558(+) | protein_length=117 | sequence_SO=supercontig | SO=protein_coding	0	23.468	38	5	14	5	1	117	13.6	10.1	34.55	5	0	1.079	0.11	0.459168	1.04	1.087	1.079	0.867	0.12	0.11	-0.21	96.2	103.8	51.05	57.78	141.5	107.6	43.5	153.8	116.1	37.7
High	Master Protein	EHI_058070A-p1	transcript=EHI_058070A | gene=EHI_058070 | organism=Entamoeba_histolytica_HM-1:IMSS | gene_product=hypothetical protein | transcript_product=hypothetical protein | location=DS571352:13383-14484(+) | protein_length=350 | sequence_SO=supercontig | SO=protein_coding	0	6.516	4	1	4	1	1	350	41	8.43	11.5	1	0	0.858	-0.22	0.460608	27.64	0.641	1.249	0.858	-0.64	0.32	-0.22	107.6	92.4	57.82	26.59	182	58.6	91.2	116.7	73.2	78.3
High	Master Protein	EHI_153480A-p1	transcript=EHI_153480A | gene=EHI_153480 | organism=Entamoeba_histolytica_HM-1:IMSS | gene_product=translation initiation factor 2 beta subunit, putative | transcript_product=translation initiation factor 2 beta subunit, putative | location=DS571145:452230-452886(+) | protein_length=201 | sequence_SO=supercontig | SO=protein_coding	0	6.459	12	2	4	2	1	201	23.1	8.95	7.75	2	0	0.848	-0.24	0.460619	4.57	0.848	1.401	0.812	-0.24	0.49	-0.3	99.4	100.6	142.35	133.68	22.5	16.2	286.8	19.1	22.7	232.7
High	Master Protein	EHI_154290A-p1	transcript=EHI_154290A | gene=EHI_154290 | organism=Entamoeba_histolytica_HM-1:IMSS | gene_product=Sec1 family protein | transcript_product=Sec1 family protein | location=DS571274:34880-36469(-) | protein_length=529 | sequence_SO=supercontig | SO=protein_coding	0	18.231	12	5	17	5	1	529	60.4	6.2	27.88	5	0	1.007	0.01	0.462194	88.78	1.609	0.07	1.007	0.69	-3.84	0.01	142.6	57.4	92.91	80.78	27.8	284.9	111	44.7	19.9	111.7
High	Master Protein	EHI_152570A-p1	transcript=EHI_152570A | gene=EHI_152570 | organism=Entamoeba_histolytica_HM-1:IMSS | gene_product=60S ribosomal protein L26, putative | transcript_product=60S ribosomal protein L26, putative | location=DS571145:285371-286012(+) | protein_length=213 | sequence_SO=supercontig | SO=protein_coding	0	33.529	15	2	29	2	1	213	23.8	10.39	60.86	2	0	0.729	-0.46	0.463908	32.97	2.168	0.424	0.729	1.12	-1.24	-0.46	63.1	136.9	167.23	159.16	6.2	1.7	334.4	13.4	0.7	243.7
High	Master Protein	EHI_138460A-p1	transcript=EHI_138460A | gene=EHI_138460 | organism=Entamoeba_histolytica_HM-1:IMSS | gene_product=papain family cysteine protease domain containing protein | transcript_product=papain family cysteine protease domain containing protein | location=DS571241:36066-37832(+) | protein_length=572 | sequence_SO=supercontig | SO=protein_coding	0	5.978	4	2	6	2	1	572	65.5	5.78	15.55	2	0	0.868	-0.2	0.465586	32.81	0.868	1.147	0.614	-0.2	0.2	-0.7	93.2	106.8	80.91	79.63	200.5	76.4	38	174.1	87.7	23.3
High	Master Protein	EHI_161040A-p1	transcript=EHI_161040A | gene=EHI_161040 | organism=Entamoeba_histolytica_HM-1:IMSS | gene_product=hypothetical protein | transcript_product=hypothetical protein | location=DS571228:45819-46407(-) | protein_length=180 | sequence_SO=supercontig | SO=protein_coding	0	21.516	29	4	27	4	1	180	20.7	5.03	83.45	4	0	0.978	-0.03	0.466244	29.03	0.978	1.178	0.739	-0.03	0.24	-0.44	101.1	98.9	81.97	62.62	87.1	32.1	205.8	85.2	37.8	152
High	Master Protein	EHI_053170A-p1	transcript=EHI_053170A | gene=EHI_053170 | organism=Entamoeba_histolytica_HM-1:IMSS | gene_product=RNA-binding protein, putative | transcript_product=RNA-binding protein, putative | location=DS571238:43531-44544(-) | protein_length=337 | sequence_SO=supercontig | SO=protein_coding	0	7.982	8	2	10	2	1	337	36.9	4.69	8.58	2	0	1.086	0.12	0.468126	17.14	1.086	0.886	1.211	0.12	-0.17	0.28	96.3	103.7	62.62	75.66	60.2	60.6	162.9	65.3	53.7	197.3
High	Master Protein	EHI_059840A-p1	transcript=EHI_059840A | gene=EHI_059840 | organism=Entamoeba_histolytica_HM-1:IMSS | gene_product=V-type ATPase, C subunit, putative | transcript_product=V-type ATPase, C subunit, putative | location=DS571234:27922-28455(+) | protein_length=177 | sequence_SO=supercontig | SO=protein_coding	0	10.246	10	1	5	1	1	177	18.1	7.55	17.67	1	0	1.071	0.1	0.468295	8.3	1.131	0.738	1.071	0.18	-0.44	0.1	96.6	103.4	125.65	131.86	233	17.3	35.4	263.6	12.8	37.9
High	Master Protein	EHI_002990A-p1	transcript=EHI_002990A | gene=EHI_002990 | organism=Entamoeba_histolytica_HM-1:IMSS | gene_product=vacuolar protein sorting-associated protein 35 , putative | transcript_product=vacuolar protein sorting-associated protein 35 , putative | location=DS571409:5822-8095(-) | protein_length=757 | sequence_SO=supercontig | SO=protein_coding	0	20.114	3	2	31	2	1	757	87.1	5.74	52.97	2	0	1.095	0.13	0.469735	28.38	1.304	1.095	0.862	0.38	0.13	-0.21	107.4	92.6	97.55	113.05	192.6	29.1	51.2	251.2	31.8	44.1
High	Master Protein	EHI_170050A-p1	transcript=EHI_170050A | gene=EHI_170050 | organism=Entamoeba_histolytica_HM-1:IMSS | gene_product=hypothetical protein | transcript_product=hypothetical protein | location=DS571207:46287-46826(+) | protein_length=159 | sequence_SO=supercontig | SO=protein_coding	0	6.942	7	1	3	1	1	159	18	4.81	8.14	1	0	0.986	-0.02	0.470583	17.18	0.986	1.103	0.613	-0.02	0.14	-0.71	124	76	50.02	58.5	158.8	52.4	108.2	156.5	57.8	66.3
High	Master Protein	EHI_021410A-p1	transcript=EHI_021410A | gene=EHI_021410 | organism=Entamoeba_histolytica_HM-1:IMSS | gene_product=hypothetical protein | transcript_product=hypothetical protein | location=DS571194:49912-50610(-) | protein_length=232 | sequence_SO=supercontig | SO=protein_coding	0	17.861	7	2	11	2	1	232	25.8	4.89	42.88	2	0	1.112	0.15	0.471042	28.81	1.328	0.838	1.112	0.41	-0.25	0.15	94.7	105.3	23.19	42.66	111.8	69.6	100.3	148.4	58.4	111.5
High	Master Protein	EHI_192450A-p1	transcript=EHI_192450A | gene=EHI_192450 | organism=Entamoeba_histolytica_HM-1:IMSS | gene_product=Rho family GTPase | transcript_product=Rho family GTPase | location=DS571209:22693-23406(-) | protein_length=217 | sequence_SO=supercontig | SO=protein_coding	0	13.247	11	2	20	2	1	217	24.4	5.45	42.69	2	0	0.95	-0.07	0.476354	13.62	1.046	0.95	0.78	0.07	-0.07	-0.36	98.4	101.6	35.96	44.91	118.2	128.6	60.3	123.7	122.1	47
High	Master Protein	EHI_115300A-p1	transcript=EHI_115300A | gene=EHI_115300 | organism=Entamoeba_histolytica_HM-1:IMSS | gene_product=centromere/microtubule binding protein cbf5, putative | transcript_product=centromere/microtubule binding protein cbf5, putative | location=DS571357:6450-7904(+) | protein_length=484 | sequence_SO=supercontig | SO=protein_coding	0	41.951	13	5	45	5	1	484	54.1	8.21	127.36	5	0	1.005	0.01	0.478852	4.14	1.005	0.977	1.193	0.01	-0.03	0.26	91.8	108.2	19.19	16.81	119.1	87.2	86.2	119.6	85.1	102.8
High	Master Protein	EHI_155250A-p1	transcript=EHI_155250A | gene=EHI_155250 | organism=Entamoeba_histolytica_HM-1:IMSS | gene_product=hypothetical protein | transcript_product=hypothetical protein | location=DS571162:26867-28018(+) | protein_length=351 | sequence_SO=supercontig | SO=protein_coding	0.001	5.276	6	2	5	2	1	351	41.2	4.48	2.41	2	0	0.895	-0.16	0.482483	26.32	0.895	0.619	1.093	-0.16	-0.69	0.13	123.5	76.5	21.15	37.01	81	119	121.3	72.4	73.7	132.6
High	Master Protein	EHI_114120A-p1	transcript=EHI_114120A | gene=EHI_114120 | organism=Entamoeba_histolytica_HM-1:IMSS | gene_product=chaperonin containing TCP-1 delta subunit, putative | transcript_product=chaperonin containing TCP-1 delta subunit, putative | location=DS571251:7350-8966(+) | protein_length=538 | sequence_SO=supercontig | SO=protein_coding	0	25.347	7	4	19	4	1	538	58.2	6.48	47.31	4	0	2.359	1.24	0.483742	97.36	2.359	4.927	0.81	1.24	2.3	-0.3	41.5	158.5	117.26	37.76	30.5	23.7	197.3	72.1	116.6	159.8
Medium	Master Protein	EHI_163600A-p1	transcript=EHI_163600A | gene=EHI_163600 | organism=Entamoeba_histolytica_HM-1:IMSS | gene_product=hypothetical protein | transcript_product=hypothetical protein | location=DS571246:21000-22886(+) | protein_length=628 | sequence_SO=supercontig | SO=protein_coding	0.043	1.677	2	1	2	1	1	628	71.4	6.24	0	1	0	0.921	-0.12	0.485079	5.49	1.154	0.881	0.921	0.21	-0.18	-0.12	106.3	93.7	64.48	58.87	47.6	84.5	176.3	54.9	74.4	162.3
High	Master Protein	EHI_099240A-p1	transcript=EHI_099240A | gene=EHI_099240 | organism=Entamoeba_histolytica_HM-1:IMSS | gene_product=clathrin-adaptor medium chain, putative | transcript_product=clathrin-adaptor medium chain, putative | location=DS571296:15553-17161(+) | protein_length=426 | sequence_SO=supercontig | SO=protein_coding	0	34.574	13	4	38	4	1	426	48	8.31	146.05	4	0	0.905	-0.14	0.486927	16.24	0.905	1.682	0.784	-0.14	0.75	-0.35	105	95	84.03	66.81	105.1	17.9	197.2	95.1	30.1	154.7
High	Master Protein	EHI_008730A-p1	transcript=EHI_008730A | gene=EHI_008730 | organism=Entamoeba_histolytica_HM-1:IMSS | gene_product=Sec23 protein, putative | transcript_product=Sec23 protein, putative | location=DS571199:55282-57447(-) | protein_length=721 | sequence_SO=supercontig | SO=protein_coding	0	31.812	11	4	38	4	1	721	81.3	5.83	128.34	4	0	0.983	-0.02	0.488384	1.02	0.976	0.983	1.325	-0.04	-0.02	0.41	100.9	99.1	11.59	26.76	82.4	100.5	102.3	80.4	98.8	135.5
High	Master Protein	EHI_148790A-p1	transcript=EHI_148790A | gene=EHI_148790 | organism=Entamoeba_histolytica_HM-1:IMSS | gene_product=Gal/GalNAc lectin light subunit | transcript_product=Gal/GalNAc lectin light subunit | location=DS571146:157935-158747(-) | protein_length=270 | sequence_SO=supercontig | SO=protein_coding	0	96.774	48	11	127	10	1	270	31.6	8.25	393.48	11	1	1.305	0.38	0.488676	4.26	1.305	1.342	0.934	0.38	0.42	-0.1	86.8	113.2	69.79	48.98	71.6	44.3	171.2	93.5	59.5	159.9
High	Master Protein	EHI_131470A-p1	transcript=EHI_131470A | gene=EHI_131470 | organism=Entamoeba_histolytica_HM-1:IMSS | gene_product=ribosome biogenesis protein Nop10, putative | transcript_product=ribosome biogenesis protein Nop10, putative | location=DS571432:3751-3930(-) | protein_length=59 | sequence_SO=supercontig | SO=protein_coding	0	5.601	19	1	17	1	1	59	6.8	8.97	42.54	1	0	1.061	0.09	0.489697	4.54	1.061	0.958	1.094	0.09	-0.06	0.13	102.2	97.8	69.2	71.4	171.4	86.4	37	181.9	82.8	40.4
High	Master Protein	EHI7A_003320-t26_1-p1	transcript=EHI7A_003320-t26_1 | gene=EHI7A_003320 | organism=Entamoeba_histolytica_HM-1:IMSS-A | gene_product=hypothetical protein | transcript_product=hypothetical protein | location=KB823408:29622-31274(+) | protein_length=550 | sequence_SO=supercontig | SO=protein_coding	0	33.071	15	7	55	6	1	550	63.1	5.62	97.5	7	0	1.074	0.1	0.490238	9.11	0.93	1.14	1.074	-0.1	0.19	0.1	94.8	105.2	13.78	17.96	91.1	88.6	113.1	84.7	101	121.4
High	Master Protein	EHI_086080A-p1	transcript=EHI_086080A | gene=EHI_086080 | organism=Entamoeba_histolytica_HM-1:IMSS | gene_product=proteasome subunit alpha type 1, putative | transcript_product=proteasome subunit alpha type 1, putative | location=DS571235:26555-27304(-) | protein_length=249 | sequence_SO=supercontig | SO=protein_coding	0	22.207	17	4	14	4	1	249	28.1	5.9	35.59	4	0	1.268	0.34	0.493373	28.96	1.268	1.515	0.459	0.34	0.6	-1.12	88.2	111.8	135.14	84.86	31.1	24.1	321.4	39.4	36.6	147.4
High	Master Protein	EHI_038680A-p1	transcript=EHI_038680A | gene=EHI_038680 | organism=Entamoeba_histolytica_HM-1:IMSS | gene_product=Rab family GTPase | transcript_product=Rab family GTPase | location=DS571190:19449-20110(-) | protein_length=202 | sequence_SO=supercontig | SO=protein_coding	0	9.282	10	2	10	2	1	202	22.4	8.19	20.57	2	0	0.957	-0.06	0.499134	11.75	1.039	0.957	0.854	0.06	-0.06	-0.23	107.9	92.1	22.57	25.81	118.3	76	113.3	123	72.7	96.8
High	Master Protein	EHI_053830A-p1	transcript=EHI_053830A | gene=EHI_053830 | organism=Entamoeba_histolytica_HM-1:IMSS | gene_product=La ribonucleoprotein, putative | transcript_product=La ribonucleoprotein, putative | location=DS571641:701-1744(-) | protein_length=347 | sequence_SO=supercontig | SO=protein_coding	0.003	3.294	3	1	3	1	1	347	40.1	8.94	0	1	0	1.004	0.01	0.502555	8.94	1.065	0.658	1.004	0.09	-0.6	0.01	101.3	98.7	52.58	39.52	110.5	163.8	50.1	117.6	107.7	50.3
Low	Master Protein	EHI_051720A-p1	transcript=EHI_051720A | gene=EHI_051720 | organism=Entamoeba_histolytica_HM-1:IMSS | gene_product=transporter, major facilitator family | transcript_product=transporter, major facilitator family | location=DS571176:31627-33201(-) | protein_length=524 | sequence_SO=supercontig | SO=protein_coding	0.056	1.55	2	1	1	1	1	524	58.7	7.27	2.68	1	0	0.918	-0.12	0.502886	17.83	1.049	0.724	0.918	0.07	-0.47	-0.12	104.1	95.9	84.44	82.9	139.2	177	5	146	128.2	4.6
High	Master Protein	EHI_014030A-p1	transcript=EHI_014030A | gene=EHI_014030 | organism=Entamoeba_histolytica_HM-1:IMSS | gene_product=NAD(P) transhydrogenase subunit alpha, putative | transcript_product=NAD(P) transhydrogenase subunit alpha, putative | location=DS571172:38753-42004(-) | protein_length=1083 | sequence_SO=supercontig | SO=protein_coding	0	187.399	28	24	312	5	1	1083	117.6	5.52	871.68	24	19	0.861	-0.22	0.504355	5.55	0.861	1.104	0.817	-0.22	0.14	-0.29	95	105	30.48	32.69	136.6	100.8	73.6	117.6	111.3	60.2
High	Master Protein	EHI_189410A-p1	transcript=EHI_189410A | gene=EHI_189410 | organism=Entamoeba_histolytica_HM-1:IMSS | gene_product=hypothetical protein, conserved | transcript_product=hypothetical protein, conserved | location=DS571262:8416-10410(+) | protein_length=664 | sequence_SO=supercontig | SO=protein_coding	0	23.528	12	4	17	4	1	664	76.3	8.53	60.65	4	0	1.029	0.04	0.509734	22.89	1.325	0.871	1.029	0.41	-0.2	0.04	101.6	98.4	109.97	108.32	30.3	41.5	222.6	40.2	36.1	229.2
High	Master Protein	EHI_199960A-p1	transcript=EHI_199960A | gene=EHI_199960 | organism=Entamoeba_histolytica_HM-1:IMSS | gene_product=Inosine-uridine preferring nucleoside hydrolase, putative | transcript_product=Inosine-uridine preferring nucleoside hydrolase, putative | location=DS571332:5800-6802(+) | protein_length=318 | sequence_SO=supercontig | SO=protein_coding	0	16.606	15	3	9	3	1	318	35.3	5.41	31.48	3	0	1.09	0.12	0.511572	26.87	0.835	1.287	1.09	-0.26	0.36	0.12	102.4	97.6	81.07	84.22	59.4	44	186.8	49.6	56.6	203.6
High	Master Protein	EHI_053020A-p1	transcript=EHI_053020A | gene=EHI_053020 | organism=Entamoeba_histolytica_HM-1:IMSS | gene_product=26S protease regulatory subunit, putative | transcript_product=26S protease regulatory subunit, putative | location=DS571238:9824-11092(+) | protein_length=422 | sequence_SO=supercontig | SO=protein_coding	0	18.039	9	3	13	3	1	422	47.3	5.54	34.4	3	0	1.014	0.02	0.513876	14.15	1.014	1.182	0.917	0.02	0.24	-0.13	91.6	108.4	46.9	48.92	142.6	98.3	51.3	144.5	116.3	47
High	Master Protein	EHI_098380A-p1	transcript=EHI_098380A | gene=EHI_098380 | organism=Entamoeba_histolytica_HM-1:IMSS | gene_product=Orn/Arg/Lys decarboxylase, putative | transcript_product=Orn/Arg/Lys decarboxylase, putative | location=DS571169:53451-56297(+) | protein_length=925 | sequence_SO=supercontig | SO=protein_coding	0	24.662	7	5	17	5	1	925	105	5.57	37.12	5	0	0.979	-0.03	0.515781	8.79	0.295	0.979	1.04	-1.76	-0.03	0.06	148.9	51.1	93	127.46	76.5	26.8	219.6	22.6	26.2	228.3
High	Master Protein	EHI_124520A-p1	transcript=EHI_124520A | gene=EHI_124520 | organism=Entamoeba_histolytica_HM-1:IMSS | gene_product=ras-1, putative | transcript_product=ras-1, putative | location=DS571188:57563-58268(-) | protein_length=200 | sequence_SO=supercontig | SO=protein_coding	0	20.259	24	5	40	5	1	200	22.7	6.8	80.4	5	0	0.994	-0.01	0.517569	8.33	0.994	1.353	0.938	-0.01	0.44	-0.09	85	115	56.46	50.95	157.5	76.8	54.3	156.7	103.9	50.9
High	Master Protein	EHI_147550A-p1	transcript=EHI_147550A | gene=EHI_147550 | organism=Entamoeba_histolytica_HM-1:IMSS | gene_product=hypothetical protein | transcript_product=hypothetical protein | location=DS571303:30891-31703(+) | protein_length=270 | sequence_SO=supercontig | SO=protein_coding	0.002	3.784	5	1	10	1	1	270	30.5	4.69	18.5	1	0	0.706	-0.5	0.523536	12.57	1.416	0.586	0.706	0.5	-0.77	-0.5	105.9	94.1	37.58	17.92	73.7	155.7	102.6	104.3	91.2	72.5
Medium	Master Protein	EHI_135090A-p1	transcript=EHI_135090A | gene=EHI_135090 | organism=Entamoeba_histolytica_HM-1:IMSS | gene_product=hypothetical protein | transcript_product=hypothetical protein | location=DS571203:35794-36897(-) | protein_length=367 | sequence_SO=supercontig | SO=protein_coding	0.011	2.312	2	1	3	1	1	367	41.9	8.5	5.83	1	0	0.771	-0.37	0.526095	3.76	1.829	0.739	0.771	0.87	-0.44	-0.37	115	85	87.58	126.62	158.2	71.6	15.8	289.2	52.9	12.2
Medium	Master Protein	EHI_194430A-p1	transcript=EHI_194430A | gene=EHI_194430 | organism=Entamoeba_histolytica_HM-1:IMSS | gene_product=iron-sulfur cluster-binding protein, putative | transcript_product=iron-sulfur cluster-binding protein, putative | location=DS571191:44517-45086(+) | protein_length=189 | sequence_SO=supercontig | SO=protein_coding	0.031	1.814	7	1	1	1	1	189	21.2	7.18	0	1	0	1.202	0.27	0.526137	20	0.935	1.202	1.364	-0.1	0.27	0.45	90.8	109.2	67.51	55.89	157.4	104.4	27.8	147.2	125.4	37.9
High	Master Protein	EHI_052050A-p1	transcript=EHI_052050A | gene=EHI_052050 | organism=Entamoeba_histolytica_HM-1:IMSS | gene_product=26S protease regulatory subunit, putative | transcript_product=26S protease regulatory subunit, putative | location=DS571347:3652-4905(-) | protein_length=417 | sequence_SO=supercontig | SO=protein_coding	0.005	3.204	3	1	2	1	1	417	46.9	5.82	4.15	1	0	1.054	0.08	0.531373	28.55	1.054	0.529	1.257	0.08	-0.92	0.33	128.6	71.4	70.11	74.04	151	158.5	21.1	159.1	83.8	26.5
High	Master Protein	EHI_200840A-p1	transcript=EHI_200840A | gene=EHI_200840 | organism=Entamoeba_histolytica_HM-1:IMSS | gene_product=Signal recognition particle receptor alpha subunit, putative | transcript_product=Signal recognition particle receptor alpha subunit, putative | location=DS571248:48090-49556(-) | protein_length=488 | sequence_SO=supercontig | SO=protein_coding	0.007	2.988	3	1	1	1	1	488	54.1	8.57	2.35	1	0	0.97	-0.04	0.53236	15.8	1.08	0.48	0.97	0.11	-1.06	-0.04	96.2	103.8	33.97	58.32	115.8	65	133.5	125.1	31.2	129.5
High	Master Protein	EHI_148050A-p1	transcript=EHI_148050A | gene=EHI_148050 | organism=Entamoeba_histolytica_HM-1:IMSS | gene_product=hypothetical protein, conserved | transcript_product=hypothetical protein, conserved | location=DS571146:8752-9933(+) | protein_length=393 | sequence_SO=supercontig | SO=protein_coding	0	8.161	6	2	5	2	1	393	43.9	5.05	9.1	2	0	1.027	0.04	0.533612	5.32	1.027	0.791	1.064	0.04	-0.34	0.09	98.7	101.3	119.88	124.33	43.8	17.3	232.7	45	13.7	247.5
High	Master Protein	EHI8A_081590-t26_1-p1	transcript=EHI8A_081590-t26_1 | gene=EHI8A_081590 | organism=Entamoeba_histolytica_HM-1:IMSS-B | gene_product=lysine--tRNA ligase, putative | transcript_product=lysine--tRNA ligase, putative | location=KB611630:6620-8231(+) | protein_length=520 | sequence_SO=supercontig | SO=protein_coding	0	108.227	34	19	157	2	1	520	59.7	6.21	401.26	19	0	0.927	-0.11	0.536386	9.14	1.036	0.86	0.927	0.05	-0.22	-0.11	98.2	101.8	92.93	90.06	100.3	8.1	197.6	103.9	7	183.2
High	Master Protein	EHI_050150A-p1	transcript=EHI_050150A | gene=EHI_050150 | organism=Entamoeba_histolytica_HM-1:IMSS | gene_product=HEAT repeat domain containing protein | transcript_product=HEAT repeat domain containing protein | location=DS571149:8575-10626(-) | protein_length=683 | sequence_SO=supercontig | SO=protein_coding	0	43.375	17	9	71	9	1	683	77.7	5.52	179.54	9	0	1.045	0.06	0.536403	16.78	1.164	1.045	0.463	0.22	0.06	-1.11	107.7	92.3	41.28	16.41	73.2	99.4	163	85.2	103.9	75.4
High	Master Protein	EHI_028950A-p1	transcript=EHI_028950A | gene=EHI_028950 | organism=Entamoeba_histolytica_HM-1:IMSS | gene_product=chitobiosyldiphosphodolichol beta-mannosyltransferase, putative | transcript_product=chitobiosyldiphosphodolichol beta-mannosyltransferase, putative | location=DS571266:15590-16933(-) | protein_length=427 | sequence_SO=supercontig | SO=protein_coding	0	19.226	10	3	11	3	1	427	49.5	6.83	25.95	3	0	0.879	-0.19	0.541405	23.77	0.697	0.879	5.127	-0.52	-0.19	2.36	106.3	93.7	33.45	81.02	96.7	76.4	47.7	67.4	67.2	244.6
High	Master Protein	EHI_088090A-p1	transcript=EHI_088090A | gene=EHI_088090 | organism=Entamoeba_histolytica_HM-1:IMSS | gene_product=coatomer alpha subunit, putative | transcript_product=coatomer alpha subunit, putative | location=DS571307:24053-26440(-) | protein_length=795 | sequence_SO=supercontig | SO=protein_coding	0	27.46	3	3	35	3	1	795	90.2	9.11	93.25	3	0	0.661	-0.6	0.541823	18.23	0.661	0.475	1.125	-0.6	-1.07	0.17	134	66	57.37	98.75	61.5	82.6	176.8	40.7	39.3	199
High	Master Protein	EHI_110520A-p1	transcript=EHI_110520A | gene=EHI_110520 | organism=Entamoeba_histolytica_HM-1:IMSS | gene_product=glutamate synthase beta subunit, putative | transcript_product=glutamate synthase beta subunit, putative | location=DS571151:84994-86340(-) | protein_length=448 | sequence_SO=supercontig | SO=protein_coding	0	43.307	18	8	47	8	1	448	49.2	6.74	108.89	8	0	0.687	-0.54	0.543231	0.19	1.232	0.685	0.687	0.3	-0.55	-0.54	105.4	94.6	26.73	40.04	104.8	137.2	80	129.1	94	54.9
High	Master Protein	EHI_098510A-p1	transcript=EHI_098510A | gene=EHI_098510 | organism=Entamoeba_histolytica_HM-1:IMSS | gene_product=hypothetical protein | transcript_product=hypothetical protein | location=DS571169:86138-91315(+) | protein_length=1725 | sequence_SO=supercontig | SO=protein_coding	0	9.594	2	2	4	2	1	1725	187.8	5.49	11.5	2	0	0.839	-0.25	0.546282	20.62	2.466	0.839	0.674	1.3	-0.25	-0.57	119.5	80.5	47.35	110.6	112.3	38.9	83.2	276.9	32.6	56.1
High	Master Protein	EHI_140240A-p1	transcript=EHI_140240A | gene=EHI_140240 | organism=Entamoeba_histolytica_HM-1:IMSS | gene_product=deoxycytidine triphosphate deaminase, putative | transcript_product=deoxycytidine triphosphate deaminase, putative | location=DS571254:22718-23289(-) | protein_length=171 | sequence_SO=supercontig | SO=protein_coding	0	10.849	15	2	9	2	1	171	19.4	6.19	12.72	2	0	1.056	0.08	0.549435	67.66	0.2	1.538	1.056	-2.32	0.62	0.08	102.1	97.9	82.89	39.52	246.8	69	62.6	49.3	106.1	66.1
High	Master Protein	EHI_182930A-p1	transcript=EHI_182930A | gene=EHI_182930 | organism=Entamoeba_histolytica_HM-1:IMSS | gene_product=RhoGAP domain containing protein | transcript_product=RhoGAP domain containing protein | location=DS571156:69396-72200(+) | protein_length=934 | sequence_SO=supercontig | SO=protein_coding	0	7.799	3	3	5	3	1	934	108.3	6.21	9.81	3	0	1.219	0.29	0.552843	60.07	1.743	1.219	0.725	0.8	0.29	-0.46	90.1	109.9	8.83	33.33	82.7	91.4	98.8	144.2	111.4	71.6
High	Master Protein	EHI_194220A-p1	transcript=EHI_194220A | gene=EHI_194220 | organism=Entamoeba_histolytica_HM-1:IMSS | gene_product=protein phosphatase domain-containing protein | transcript_product=protein phosphatase domain-containing protein | location=DS571191:16017-17218(-) | protein_length=352 | sequence_SO=supercontig | SO=protein_coding	0	8.356	10	2	6	2	1	352	38.8	5.76	4.53	2	0	1.089	0.12	0.554467	16.37	0.847	1.209	1.089	-0.24	0.27	0.12	106.3	93.7	56.44	70.93	71.4	157.2	57.8	60.4	190.1	63
High	Master Protein	EHI_060740A-p1	transcript=EHI_060740A | gene=EHI_060740 | organism=Entamoeba_histolytica_HM-1:IMSS | gene_product=EF-hand calcium-binding domain containing protein | transcript_product=EF-hand calcium-binding domain containing protein | location=DS571643:1544-2227(+) | protein_length=227 | sequence_SO=supercontig | SO=protein_coding	0	161.92	37	7	445	6	1	227	26.6	7.27	1500.49	7	1	0.839	-0.25	0.555404	1.12	0.83	0.839	1.075	-0.27	-0.25	0.1	108.7	91.3	32.1	48.49	83.1	84.5	141	69	70.9	151.5
High	Master Protein	EHI_100270A-p1	transcript=EHI_100270A | gene=EHI_100270 | organism=Entamoeba_histolytica_HM-1:IMSS | gene_product=calmodulin, putative | transcript_product=calmodulin, putative | location=DS571201:21215-21670(-) | protein_length=151 | sequence_SO=supercontig | SO=protein_coding	0	54.099	54	7	48	7	1	151	17.2	4.58	136.28	7	0	1.842	0.88	0.556852	32.84	1.842	2.25	0.729	0.88	1.17	-0.46	68.3	131.7	67.22	3.19	58.4	50	157	107.6	112.5	114.5
High	Master Protein	EHI_155220A-p1	transcript=EHI_155220A | gene=EHI_155220 | organism=Entamoeba_histolytica_HM-1:IMSS | gene_product=T-complex protein 1, alpha subunit, putative | transcript_product=T-complex protein 1, alpha subunit, putative | location=DS571162:22739-24373(-) | protein_length=544 | sequence_SO=supercontig | SO=protein_coding	0	12.143	6	3	24	3	1	544	59.1	6.02	54.15	3	0	0.933	-0.1	0.558359	2.22	0.917	0.933	1.046	-0.12	-0.1	0.06	103.5	96.5	16.5	23.15	83.7	103.7	116.9	76.7	96.7	122.3
High	Master Protein	EHI_158050A-p1	transcript=EHI_158050A | gene=EHI_158050 | organism=Entamoeba_histolytica_HM-1:IMSS | gene_product=Hsc70-interacting protein, putative | transcript_product=Hsc70-interacting protein, putative | location=DS571223:14920-15999(-) | protein_length=359 | sequence_SO=supercontig | SO=protein_coding	0	24.712	18	4	25	4	1	359	40.1	5.39	49.51	4	0	1.073	0.1	0.567773	20.1	1.254	1.073	0.927	0.33	0.1	-0.11	91.4	108.6	34.58	31.43	100	61.6	128.2	125.4	66.1	118.8
High	Master Protein	EHI_064680A-p1	transcript=EHI_064680A | gene=EHI_064680 | organism=Entamoeba_histolytica_HM-1:IMSS | gene_product=alpha-soluble NSF attachment protein, putative | transcript_product=alpha-soluble NSF attachment protein, putative | location=DS571196:63576-64454(+) | protein_length=292 | sequence_SO=supercontig | SO=protein_coding	0	40.79	22	3	29	3	1	292	32.3	5.49	88.62	3	0	1.475	0.56	0.567995	68.31	1.475	2.55	0.795	0.56	1.35	-0.33	80.8	119.2	158.67	141.99	12.2	6	305.6	18	15.2	243
High	Master Protein	EHI_023020A-p1	transcript=EHI_023020A | gene=EHI_023020 | organism=Entamoeba_histolytica_HM-1:IMSS | gene_product=proteasome subunit alpha type 5, putative | transcript_product=proteasome subunit alpha type 5, putative | location=DS571153:55842-56585(+) | protein_length=247 | sequence_SO=supercontig | SO=protein_coding	0	17.834	13	2	45	2	1	247	27.2	5.19	113.04	2	0	0.881	-0.18	0.569123	25.79	0.684	1.327	0.881	-0.55	0.41	-0.18	114.7	85.3	42.65	34.15	106.6	59.8	149.6	72.9	79.3	131.8
High	Master Protein	EHI_201250A-p1	transcript=EHI_201250A | gene=EHI_201250 | organism=Entamoeba_histolytica_HM-1:IMSS | gene_product=peroxiredoxin | transcript_product=peroxiredoxin | location=DS571306:19456-20160(-) | protein_length=234 | sequence_SO=supercontig | SO=protein_coding	0	254.33	66	22	791	1	1	234	26.4	7.37	2349.46	22	23	1.143	0.19	0.57073	7.5	1.201	1.143	0.893	0.26	0.19	-0.16	101	99	19.05	17.36	102.1	76.3	112	122.5	87.1	100
High	Master Protein	EHI_188180A-p1	transcript=EHI_188180A | gene=EHI_188180 | organism=Entamoeba_histolytica_HM-1:IMSS | gene_product=phosphoglycerate kinase, putative | transcript_product=phosphoglycerate kinase, putative | location=DS571206:40417-41664(+) | protein_length=415 | sequence_SO=supercontig | SO=protein_coding	0	385.023	74	24	805	24	1	415	44.8	6.79	2478.06	24	0	0.901	-0.15	0.57238	9.22	0.901	0.832	1.079	-0.15	-0.27	0.11	109.2	90.8	16.83	30.22	88.3	97.7	121.8	79.5	81.3	131.4
High	Master Protein	EHI_155410A-p1	transcript=EHI_155410A | gene=EHI_155410 | organism=Entamoeba_histolytica_HM-1:IMSS | gene_product=40S ribosomal protein S11, putative | transcript_product=40S ribosomal protein S11, putative | location=DS571162:43851-44321(-) | protein_length=156 | sequence_SO=supercontig | SO=protein_coding	0	20.199	24	3	31	3	1	156	18.2	10.11	79.74	3	0	1.011	0.02	0.572929	4.14	1.039	1.011	0.702	0.05	0.02	-0.51	98.1	101.9	30.35	44.36	101	134.7	72.4	104.9	136.1	50.8
High	Master Protein	EHI_040310A-p1	transcript=EHI_040310A | gene=EHI_040310 | organism=Entamoeba_histolytica_HM-1:IMSS | gene_product=Rab family GTPase | transcript_product=Rab family GTPase | location=DS571224:19724-20378(+) | protein_length=193 | sequence_SO=supercontig | SO=protein_coding	0	51.085	49	11	40	11	1	193	21.2	5.67	117.13	11	0	1.208	0.27	0.582009	64.52	1.208	1.846	0.682	0.27	0.88	-0.55	94.2	105.8	39.16	43.04	128.7	56.3	92.6	155.4	103.9	63.1
High	Master Protein	EHI_001990A-p1	transcript=EHI_001990A | gene=EHI_001990 | organism=Entamoeba_histolytica_HM-1:IMSS | gene_product=alpha-1,3-mannosyltransferase ALG2, putative | transcript_product=alpha-1,3-mannosyltransferase ALG2, putative | location=DS571280:40755-41948(-) | protein_length=397 | sequence_SO=supercontig | SO=protein_coding	0	35.302	21	5	48	5	1	397	45.5	6.43	143.26	5	0	1.01	0.01	0.582794	16.16	1.12	0.9	1.01	0.16	-0.15	0.01	99.5	100.5	44.55	51.28	127.7	47.9	118.6	143	43.1	119.7
Medium	Master Protein	EHI_139030A-p1	transcript=EHI_139030A | gene=EHI_139030 | organism=Entamoeba_histolytica_HM-1:IMSS | gene_product=syntaxin, putative | transcript_product=syntaxin, putative | location=DS571260:37079-38179(-) | protein_length=304 | sequence_SO=supercontig | SO=protein_coding	0.045	1.651	5	1	1	1	1	304	34.5	5.22	2.8	1	0	1.168	0.22	0.58301	6.26	0.95	1.168	1.218	-0.07	0.22	0.28	90.2	109.8	73.5	61.12	176.7	37	78.9	168	43.2	96.1
High	Master Protein	EHI_096780A-p1	transcript=EHI_096780A | gene=EHI_096780 | organism=Entamoeba_histolytica_HM-1:IMSS | gene_product=zinc finger protein, putative | transcript_product=zinc finger protein, putative | location=DS571163:115307-116632(-) | protein_length=441 | sequence_SO=supercontig | SO=protein_coding	0	7.593	2	1	8	1	1	441	51.3	6.76	22.59	1	0	1.039	0.06	0.583033	1.51	1.039	0.944	1.049	0.06	-0.08	0.07	102.9	97.1	101.55	105.11	23.2	60.4	212.4	24.2	57	222.9
High	Master Protein	EHI_082080A-p1	transcript=EHI_082080A | gene=EHI_082080 | organism=Entamoeba_histolytica_HM-1:IMSS | gene_product=WD repeat protein | transcript_product=WD repeat protein | location=DS571285:16229-18919(+) | protein_length=896 | sequence_SO=supercontig | SO=protein_coding	0	11.737	3	2	8	2	1	896	101.8	6.51	24.73	2	0	0.849	-0.24	0.585998	6.16	1.223	0.8	0.849	0.29	-0.32	-0.24	101.8	98.2	33.46	23.86	74.7	94.8	142.4	91.3	75.8	120.9
High	Master Protein	EHI_110320A-p1	transcript=EHI_110320A | gene=EHI_110320 | organism=Entamoeba_histolytica_HM-1:IMSS | gene_product=protein phosphatase, putative | transcript_product=protein phosphatase, putative | location=DS571151:44623-45627(-) | protein_length=334 | sequence_SO=supercontig | SO=protein_coding	0	17.707	13	3	15	3	1	334	36.6	4.74	47.91	3	0	0.755	-0.41	0.587891	33.11	0.755	0.459	1.081	-0.41	-1.12	0.11	114	86	156.74	162.72	13.4	5.2	273.3	10.1	2.4	295.6
High	Master Protein	EHI_027720A-p1	transcript=EHI_027720A | gene=EHI_027720 | organism=Entamoeba_histolytica_HM-1:IMSS | gene_product=coatomer beta subunit, putative | transcript_product=coatomer beta subunit, putative | location=DS571215:45372-47903(-) | protein_length=843 | sequence_SO=supercontig | SO=protein_coding	0	10.721	3	3	4	3	1	843	94.7	5.77	10.8	3	0	0.939	-0.09	0.587932	13.81	0.939	0.794	1.038	-0.09	-0.33	0.05	103.1	96.9	58.79	70.32	69.9	64.7	170.9	65.6	51.4	177.4
High	Master Protein	EHI_152330A-p1	transcript=EHI_152330A | gene=EHI_152330 | organism=Entamoeba_histolytica_HM-1:IMSS | gene_product=Arginase, putative | transcript_product=Arginase, putative | location=DS571145:245521-246411(+) | protein_length=296 | sequence_SO=supercontig | SO=protein_coding	0	34.12	19	5	40	5	1	296	32.8	5.83	72.87	5	0	1.069	0.1	0.590123	13.52	1.166	1.069	0.947	0.22	0.1	-0.08	96.7	103.3	33.65	22.89	72.8	86.2	135.6	84.9	92.1	128.4
High	Master Protein	EHI_038880A-p1	transcript=EHI_038880A | gene=EHI_038880 | organism=Entamoeba_histolytica_HM-1:IMSS | gene_product=WD repeat protein | transcript_product=WD repeat protein | location=DS571190:39414-40437(+) | protein_length=322 | sequence_SO=supercontig | SO=protein_coding	0	25.455	19	4	24	3	1	322	35.7	5.97	71.5	4	1	1.047	0.07	0.594666	7.12	1.097	1.047	0.642	0.13	0.07	-0.64	111.1	88.9	34.78	28.56	111.9	66.5	139.5	122.8	69.6	89.6
High	Master Protein	EHI_073600A-p1	transcript=EHI_073600A | gene=EHI_073600 | organism=Entamoeba_histolytica_HM-1:IMSS | gene_product=40S ribosomal protein S15a, putative | transcript_product=40S ribosomal protein S15a, putative | location=DS571171:60456-60848(+) | protein_length=130 | sequence_SO=supercontig | SO=protein_coding	0	20.44	36	4	21	4	1	130	14.7	9.8	76.97	4	0	1.146	0.2	0.598498	58.98	0.69	1.146	1.712	-0.53	0.2	0.78	118.3	81.7	60.1	94.24	98.5	30.8	135.4	68	35.3	231.9
High	Master Protein	EHI_127280A-p1	transcript=EHI_127280A | gene=EHI_127280 | organism=Entamoeba_histolytica_HM-1:IMSS | gene_product=aminoacyl-histidine dipeptidase, putative | transcript_product=aminoacyl-histidine dipeptidase, putative | location=DS571166:74003-75520(-) | protein_length=505 | sequence_SO=supercontig | SO=protein_coding	0	30.244	19	6	30	6	1	505	56.3	5.44	66.17	6	0	0.965	-0.05	0.598904	21.13	0.965	0.631	1.113	-0.05	-0.66	0.15	118.5	81.5	21.09	38.02	80.2	112.5	122.6	77.4	71	136.4
High	Master Protein	EHI_000510A-p1	transcript=EHI_000510A | gene=EHI_000510 | organism=Entamoeba_histolytica_HM-1:IMSS | gene_product=60S ribosomal protein L4, putative | transcript_product=60S ribosomal protein L4, putative | location=DS571186:34675-35970(-) | protein_length=431 | sequence_SO=supercontig | SO=protein_coding	0	35.025	15	6	54	1	1	431	47.3	10.74	145.56	6	5	1.054	0.08	0.601884	20.27	1.054	1.209	0.91	0.08	0.27	-0.14	104.7	95.3	18.08	24.76	76.9	108.2	106.3	81	130.9	96.7
High	Master Protein	EHI_011880A-p1	transcript=EHI_011880A | gene=EHI_011880 | organism=Entamoeba_histolytica_HM-1:IMSS | gene_product=hypothetical protein | transcript_product=hypothetical protein | location=DS571148:23996-24532(-) | protein_length=178 | sequence_SO=supercontig | SO=protein_coding	0	6.56	6	1	4	1	1	178	20.5	4.75	12.23	1	0	0.953	-0.07	0.606826	7.7	1.08	0.953	0.899	0.11	-0.07	-0.15	96.2	103.8	68.77	62.23	85.3	41.9	179.4	92.1	40	161.3
High	Master Protein	EHI_031250A-p1	transcript=EHI_031250A | gene=EHI_031250 | organism=Entamoeba_histolytica_HM-1:IMSS | gene_product=signal peptidase, putative | transcript_product=signal peptidase, putative | location=DS571261:7292-8314(+) | protein_length=340 | sequence_SO=supercontig | SO=protein_coding	0	6.016	3	1	15	1	1	340	38.2	4.59	36.16	1	0	1.04	0.06	0.60792	4.85	1.074	1.04	0.905	0.1	0.06	-0.14	104.3	95.7	74.87	81.03	183.2	52.4	59.3	196.8	54.5	53.7
High	Master Protein	EHI_053440A-p1	transcript=EHI_053440A | gene=EHI_053440 | organism=Entamoeba_histolytica_HM-1:IMSS | gene_product=13 kDa ribonucleoprotein-associated protein, putative | transcript_product=13 kDa ribonucleoprotein-associated protein, putative | location=DS571370:5441-6082(+) | protein_length=130 | sequence_SO=supercontig | SO=protein_coding	0.001	4.672	11	1	7	1	1	130	14.2	7.84	2.42	1	0	1.071	0.1	0.608893	33.17	1.071	0.831	1.459	0.1	-0.27	0.55	109.2	90.8	121.43	125.67	233.1	49.8	10.6	249.7	41.4	15.4
High	Master Protein	EHI_178850A-p1	transcript=EHI_178850A | gene=EHI_178850 | organism=Entamoeba_histolytica_HM-1:IMSS | gene_product=peptidyl-prolyl cis-trans isomerase, FKBP-type, putative | transcript_product=peptidyl-prolyl cis-trans isomerase, FKBP-type, putative | location=DS571154:100509-101693(-) | protein_length=394 | sequence_SO=supercontig | SO=protein_coding	0	42.256	17	5	46	5	1	394	45.7	5.12	106.72	5	0	1.12	0.16	0.609853	40.35	1.549	1.12	0.815	0.63	0.16	-0.3	96.7	103.3	20.74	25.14	88.2	78	115.7	136.6	87.3	94.3
High	Master Protein	EHI_148990A-p1	transcript=EHI_148990A | gene=EHI_148990 | organism=Entamoeba_histolytica_HM-1:IMSS | gene_product=heat shock protein 70, putative | transcript_product=heat shock protein 70, putative | location=DS571146:199716-202217(-) | protein_length=769 | sequence_SO=supercontig | SO=protein_coding	0	8.231	5	2	6	2	1	769	88	5.27	18.75	2	0	1.173	0.23	0.613579	22.27	1.173	1.349	0.919	0.23	0.43	-0.12	93.9	106.1	67.04	59.79	120.2	23.6	147.7	140.9	31.9	135.7
High	Master Protein	EHI_039010A-p1	transcript=EHI_039010A | gene=EHI_039010 | organism=Entamoeba_histolytica_HM-1:IMSS | gene_product=40S ribosomal protein S26, putative | transcript_product=40S ribosomal protein S26, putative | location=DS571190:71855-72289(-) | protein_length=144 | sequence_SO=supercontig | SO=protein_coding	0	13.526	22	3	28	3	1	144	16.4	10.64	50.73	3	0	0.99	-0.01	0.614594	11.63	1.16	0.99	0.911	0.21	-0.01	-0.13	94.7	105.3	42.97	48.02	114.7	128.9	50	133	127.7	45.6
High	Master Protein	EHI_086380A-p1	transcript=EHI_086380A | gene=EHI_086380 | organism=Entamoeba_histolytica_HM-1:IMSS | gene_product=hypothetical protein | transcript_product=hypothetical protein | location=DS571381:3445-4427(+) | protein_length=309 | sequence_SO=supercontig | SO=protein_coding	0.001	4.87	8	2	2	2	1	309	34.9	8.48	4.46	2	0	0.773	-0.37	0.616734	17.37	1.622	0.773	0.621	0.7	-0.37	-0.69	112.8	87.2	73.46	108.54	150.9	96.7	20.3	244.7	74.8	12.6
High	Master Protein	EHI_148170A-p1	transcript=EHI_148170A | gene=EHI_148170 | organism=Entamoeba_histolytica_HM-1:IMSS | gene_product=protein phosphatase regulatory subunit, putative | transcript_product=protein phosphatase regulatory subunit, putative | location=DS571146:28184-29669(-) | protein_length=440 | sequence_SO=supercontig | SO=protein_coding	0	10.619	4	2	12	2	1	440	50.4	5.71	32.62	2	0	0.853	-0.23	0.617592	11.5	1.717	0.853	0.762	0.78	-0.23	-0.39	83	117	116.05	92.04	31.9	38.8	250.5	54.8	33.1	190.9
High	Master Protein	EHI_007930A-p1	transcript=EHI_007930A | gene=EHI_007930 | organism=Entamoeba_histolytica_HM-1:IMSS | gene_product=hypothetical protein | transcript_product=hypothetical protein | location=DS571178:33762-34994(+) | protein_length=410 | sequence_SO=supercontig | SO=protein_coding	0	9.497	3	1	12	1	1	410	44.6	4.6	37.87	1	0	0.854	-0.23	0.621403	9.05	1.224	0.854	0.782	0.29	-0.23	-0.35	89.9	110.1	64.27	50.91	81.2	52.5	180.8	99.3	44.8	141.4
Medium	Master Protein	EHI_118270A-p1	transcript=EHI_118270A | gene=EHI_118270 | organism=Entamoeba_histolytica_HM-1:IMSS | gene_product=amoebapore C | transcript_product=amoebapore C | location=DS571183:82447-82752(+) | protein_length=101 | sequence_SO=supercontig | SO=protein_coding	0.011	2.2	9	1	2	1	1	101	10.8	5.41	4.24	1	0	1.686	0.75	0.623826	63.28	0.649	2.406	1.686	-0.62	1.27	0.75	89.5	110.5	66.9	59.22	148.4	77.9	33.5	96.3	187.5	56.5
High	Master Protein	EHI_126920A-p1	transcript=EHI_126920A | gene=EHI_126920 | organism=Entamoeba_histolytica_HM-1:IMSS | gene_product=asparaginyl-tRNA synthetase, putative | transcript_product=asparaginyl-tRNA synthetase, putative | location=DS571166:10899-12254(-) | protein_length=451 | sequence_SO=supercontig | SO=protein_coding	0	132.217	44	16	194	16	1	451	52	6.73	425.49	16	0	1.022	0.03	0.624026	0.84	1.028	1.022	0.918	0.04	0.03	-0.12	98.9	101.1	37.46	30.47	74.7	84.5	144.8	76.8	86.3	133
High	Master Protein	EHI_197860A-p1	transcript=EHI_197860A | gene=EHI_197860 | organism=Entamoeba_histolytica_HM-1:IMSS | gene_product=heat shock protein 70, putative | transcript_product=heat shock protein 70, putative | location=DS571365:17082-19355(-) | protein_length=757 | sequence_SO=supercontig | SO=protein_coding	0	21.049	7	4	24	4	1	757	86.3	6.1	46.18	4	0	0.951	-0.07	0.627632	26	0.951	0.55	1.136	-0.07	-0.86	0.18	103.8	96.2	18.7	49.21	92.4	94.9	127.6	87.9	52.2	144.9
High	Master Protein	EHI_036510A-p1	transcript=EHI_036510A | gene=EHI_036510 | organism=Entamoeba_histolytica_HM-1:IMSS | gene_product=hypothetical protein | transcript_product=hypothetical protein | location=DS571358:5311-6633(+) | protein_length=440 | sequence_SO=supercontig | SO=protein_coding	0.001	5.469	3	1	5	1	1	440	50.8	6.07	13.38	1	0	0.881	-0.18	0.629962	19.16	1.066	0.881	0.734	0.09	-0.18	-0.45	106.3	93.7	61.26	72.79	157.1	115.1	34.1	167.4	101.3	25
High	Master Protein	EHI_099720A-p1	transcript=EHI_099720A | gene=EHI_099720 | organism=Entamoeba_histolytica_HM-1:IMSS | gene_product=hypothetical protein | transcript_product=hypothetical protein | location=DS571299:14240-14688(-) | protein_length=126 | sequence_SO=supercontig | SO=protein_coding	0	6.886	8	1	12	1	1	126	13.9	4.12	31.33	1	0	1.047	0.07	0.630927	20.33	1.411	0.903	1.047	0.5	-0.15	0.07	83.1	116.9	56.99	51.18	96.1	149.7	40.8	135.5	135.2	42.7
High	Master Protein	EHI_001400A-p1	transcript=EHI_001400A | gene=EHI_001400 | organism=Entamoeba_histolytica_HM-1:IMSS | gene_product=RAD23 protein, putative | transcript_product=RAD23 protein, putative | location=DS571506:4115-5151(-) | protein_length=314 | sequence_SO=supercontig | SO=protein_coding	0	24.136	18	3	18	3	1	314	34.7	4.73	54.44	3	0	0.955	-0.07	0.631506	12.46	0.867	1.103	0.955	-0.21	0.14	-0.07	95.1	104.9	41.87	33.19	150.7	87.4	69	130.6	96.4	65.9
High	Master Protein	EHI_056390A-p1	transcript=EHI_056390A | gene=EHI_056390 | organism=Entamoeba_histolytica_HM-1:IMSS | gene_product=V-type ATPase, D subunit, putative | transcript_product=V-type ATPase, D subunit, putative | location=DS571313:7017-7840(-) | protein_length=253 | sequence_SO=supercontig | SO=protein_coding	0.002	3.718	6	1	7	1	1	253	28.8	9.67	20.85	1	0	0.812	-0.3	0.632682	26.96	0.812	0.587	1.327	-0.3	-0.77	0.41	110.4	89.6	94.93	121.84	62.5	24.1	192.8	50.7	14.2	255.8
High	Master Protein	EHI_025270A-p1	transcript=EHI_025270A | gene=EHI_025270 | organism=Entamoeba_histolytica_HM-1:IMSS | gene_product=vacuolar sorting protein 29 | transcript_product=vacuolar sorting protein 29 | location=DS571233:12197-12810(+) | protein_length=185 | sequence_SO=supercontig | SO=protein_coding	0	70.978	39	7	58	7	1	185	20.8	5.97	137.56	7	0	0.881	-0.18	0.634371	30.06	0.651	0.881	1.18	-0.62	-0.18	0.24	113.6	86.4	10.53	36.21	107.3	92.6	114.1	69.9	81.6	134.6
High	Master Protein	EHI_110280A-p1	transcript=EHI_110280A | gene=EHI_110280 | organism=Entamoeba_histolytica_HM-1:IMSS | gene_product=LIM zinc finger domain containing protein | transcript_product=LIM zinc finger domain containing protein | location=DS571151:39002-39907(+) | protein_length=301 | sequence_SO=supercontig | SO=protein_coding	0	113.037	31	7	179	7	1	301	32.8	8.37	624.74	7	0	0.795	-0.33	0.63527	1.34	0.784	0.795	1.068	-0.35	-0.33	0.09	112.1	87.9	147.06	153.37	17	12.6	264.5	13.3	10	282.5
High	Master Protein	EHI_185280A-p1	transcript=EHI_185280A | gene=EHI_185280 | organism=Entamoeba_histolytica_HM-1:IMSS | gene_product=phosphoglucomutase/phosphomannomutase family protein | transcript_product=phosphoglucomutase/phosphomannomutase family protein | location=DS571249:35490-37274(-) | protein_length=594 | sequence_SO=supercontig | SO=protein_coding	0	148.038	33	20	217	20	1	594	66.6	6.4	624.15	20	0	0.979	-0.03	0.636964	1.57	0.979	1.157	0.968	-0.03	0.21	-0.05	94.8	105.2	8.56	10.87	107.9	95.1	92.1	105.6	110.1	89.1
High	Master Protein	EHI_062700A-p1	transcript=EHI_062700A | gene=EHI_062700 | organism=Entamoeba_histolytica_HM-1:IMSS | gene_product=glutaminyl-tRNA synthetase, putative | transcript_product=glutaminyl-tRNA synthetase, putative | location=DS571213:35148-37409(-) | protein_length=753 | sequence_SO=supercontig | SO=protein_coding	0	118.033	25	15	115	15	1	753	86.5	7.87	330.83	15	0	1.039	0.06	0.639443	9.44	1.039	1.114	0.973	0.06	0.16	-0.04	94.6	105.4	56.95	50.49	65.9	67.1	164.2	68.5	74.7	159.7
High	Master Protein	EHI_177660A-p1	transcript=EHI_177660A | gene=EHI_177660 | organism=Entamoeba_histolytica_HM-1:IMSS | gene_product=isoleucyl-tRNA synthetase, putative | transcript_product=isoleucyl-tRNA synthetase, putative | location=DS571175:92025-95195(-) | protein_length=1056 | sequence_SO=supercontig | SO=protein_coding	0	28.432	6	4	20	4	1	1056	122.7	7.01	64.45	4	0	0.972	-0.04	0.643546	12.23	1.226	0.887	0.972	0.29	-0.17	-0.04	106	94	114.56	112.66	24	44.9	234.1	29.5	39.9	227.6
High	Master Protein	EHI_188590A-p1	transcript=EHI_188590A | gene=EHI_188590 | organism=Entamoeba_histolytica_HM-1:IMSS | gene_product=long-chain-fatty-acid--CoA ligase, putative | transcript_product=long-chain-fatty-acid--CoA ligase, putative | location=DS571354:17113-19059(+) | protein_length=648 | sequence_SO=supercontig | SO=protein_coding	0	40.541	11	6	28	6	1	648	73.4	6.61	85.79	6	0	1.01	0.01	0.644769	34.07	1.494	0.778	1.01	0.58	-0.36	0.01	80.2	119.8	58.61	56.33	68.4	59.2	161.2	102.2	46.1	162.9
High	Master Protein	EHI_158570A-p1	transcript=EHI_158570A | gene=EHI_158570 | organism=Entamoeba_histolytica_HM-1:IMSS | gene_product=actobindin, putative | transcript_product=actobindin, putative | location=DS571328:12646-12906(+) | protein_length=86 | sequence_SO=supercontig | SO=protein_coding	0	42.381	49	5	92	2	1	86	9.2	8.38	261.81	5	3	0.903	-0.15	0.645505	19.54	0.757	1.195	0.903	-0.4	0.26	-0.15	91.1	108.9	64.55	52.5	177.1	94.4	43	134	112.8	38.8
High	Master Protein	EHI_099730A-p1	transcript=EHI_099730A | gene=EHI_099730 | organism=Entamoeba_histolytica_HM-1:IMSS | gene_product=ribosomal protein L13, putative | transcript_product=ribosomal protein L13, putative | location=DS571299:14994-15611(+) | protein_length=205 | sequence_SO=supercontig | SO=protein_coding	0	14.327	15	3	8	1	1	205	23.1	10.05	11.86	3	2	1.077	0.11	0.645704	3.73	1.077	0.705	1.104	0.11	-0.5	0.14	102.5	97.5	34.7	19.64	104.3	140.6	68.2	112.4	99.2	75.3
High	Master Protein	EHI_112790A-p1	transcript=EHI_112790A | gene=EHI_112790 | organism=Entamoeba_histolytica_HM-1:IMSS | gene_product=acetyltransferase, putative | transcript_product=acetyltransferase, putative | location=DS571411:2697-3311(+) | protein_length=204 | sequence_SO=supercontig | SO=protein_coding	0	20.432	19	3	17	3	1	204	21.8	6.38	39	3	0	0.874	-0.19	0.647081	22.95	0.874	0.54	1.051	-0.19	-0.89	0.07	129.9	70.1	110.32	131.74	14	64.2	231.5	12.2	34.7	243.4
High	Master Protein	EHI_178470A-p1	transcript=EHI_178470A | gene=EHI_178470 | organism=Entamoeba_histolytica_HM-1:IMSS | gene_product=hypothetical protein | transcript_product=hypothetical protein | location=DS571154:17840-20527(+) | protein_length=895 | sequence_SO=supercontig | SO=protein_coding	0	51.427	15	8	67	8	1	895	97.8	5.1	176.79	8	0	0.957	-0.06	0.649298	16.41	1.369	0.957	0.842	0.45	-0.06	-0.25	102.2	97.8	25.43	46.5	112.5	106.7	67.8	154	102.1	57
High	Master Protein	EHI_153190A-p1	transcript=EHI_153190A | gene=EHI_153190 | organism=Entamoeba_histolytica_HM-1:IMSS | gene_product=proteasome subunit alpha type 6, putative | transcript_product=proteasome subunit alpha type 6, putative | location=DS571145:404599-405432(+) | protein_length=242 | sequence_SO=supercontig | SO=protein_coding	0.003	3.309	5	1	3	1	1	242	26.9	6.29	5.36	1	0	1.749	0.81	0.654024	1.05	1.761	1.749	0.844	0.82	0.81	-0.24	72.8	127.2	154.3	136.78	10.3	12.5	291.2	18.2	21.9	245.8
High	Master Protein	EHI_022980A-p1	transcript=EHI_022980A | gene=EHI_022980 | organism=Entamoeba_histolytica_HM-1:IMSS | gene_product=ubiquitin-like protein | transcript_product=ubiquitin-like protein | location=DS571153:44057-45040(+) | protein_length=327 | sequence_SO=supercontig | SO=protein_coding	0	13.901	7	2	15	2	1	327	36.7	5.05	19.59	2	0	1.24	0.31	0.656329	72.41	1.846	1.24	0.589	0.88	0.31	-0.76	89.3	110.7	103.13	52.53	26	65.1	239.3	47.9	80.7	141
High	Master Protein	EHI_005150A-p1	transcript=EHI_005150A | gene=EHI_005150 | organism=Entamoeba_histolytica_HM-1:IMSS | gene_product=hypothetical protein, conserved | transcript_product=hypothetical protein, conserved | location=DS571195:71397-73982(+) | protein_length=861 | sequence_SO=supercontig | SO=protein_coding	0	94.11	24	23	123	23	1	861	98.8	8.81	238.61	23	0	0.921	-0.12	0.65671	5.24	1.104	0.883	0.921	0.14	-0.18	-0.12	104.1	95.9	5.4	6.52	95.5	105.6	104.2	105.4	93.2	96
High	Master Protein	EHI_169900A-p1	transcript=EHI_169900A | gene=EHI_169900 | organism=Entamoeba_histolytica_HM-1:IMSS | gene_product=hypothetical protein | transcript_product=hypothetical protein | location=DS571207:24061-24636(-) | protein_length=191 | sequence_SO=supercontig | SO=protein_coding	0	6.961	5	1	11	1	1	191	21.4	9.13	27.42	1	0	0.892	-0.17	0.657992	15.14	0.892	1.909	0.777	-0.17	0.93	-0.36	68.8	131.2	68.88	61.95	163.7	75.8	39.2	146	144.7	30.5
High	Master Protein	EHI_138770A-p1	transcript=EHI_138770A | gene=EHI_138770 | organism=Entamoeba_histolytica_HM-1:IMSS | gene_product=60S acidic ribosomal protein P2, putative | transcript_product=60S acidic ribosomal protein P2, putative | location=DS571260:15292-15609(-) | protein_length=105 | sequence_SO=supercontig | SO=protein_coding	0	94.103	51	8	247	4	1	105	11.4	4.55	688.1	8	3	0.948	-0.08	0.659721	5.11	1.072	0.948	0.912	0.1	-0.08	-0.13	100.1	99.9	5.59	5.71	97.6	98.5	107.8	104.6	93.3	98.3
High	Master Protein	EHI_078300A-p1	transcript=EHI_078300A | gene=EHI_078300 | organism=Entamoeba_histolytica_HM-1:IMSS | gene_product=ribosomal protein S24, putative | transcript_product=ribosomal protein S24, putative | location=DS571271:39846-40268(-) | protein_length=140 | sequence_SO=supercontig | SO=protein_coding	0	13.821	15	2	30	2	1	140	16.3	10.39	77.54	2	0	0.987	-0.02	0.664897	6.37	1.09	0.943	0.987	0.12	-0.08	-0.02	100.7	99.3	38.23	44.41	132.4	57.9	106.1	144.3	54.6	104.7
High	Master Protein	EHI_137120A-p1	transcript=EHI_137120A | gene=EHI_137120 | organism=Entamoeba_histolytica_HM-1:IMSS | gene_product=calcium-dependent protein kinase 2, putative | transcript_product=calcium-dependent protein kinase 2, putative | location=DS571287:32012-33413(-) | protein_length=413 | sequence_SO=supercontig | SO=protein_coding	0	17.993	7	3	38	3	1	413	46.1	5.48	76.26	3	0	1.144	0.19	0.666848	0.28	1.144	0.801	1.146	0.19	-0.32	0.2	98.8	101.2	45.05	56.73	68.1	76.1	147.7	77.9	61	169.3
High	Master Protein	EHI_090000A-p1	transcript=EHI_090000A | gene=EHI_090000 | organism=Entamoeba_histolytica_HM-1:IMSS | gene_product=proteasome subunit alpha type 7, putative | transcript_product=proteasome subunit alpha type 7, putative | location=DS571441:10395-11132(+) | protein_length=245 | sequence_SO=supercontig | SO=protein_coding	0	31.427	33	7	21	7	1	245	27.5	6.81	54.83	7	0	1.037	0.05	0.669381	8.97	0.811	1.037	1.1	-0.3	0.05	0.14	110.4	89.6	48.36	46.83	125.2	136.3	45.6	101.5	141.3	50.1
High	Master Protein	EHI_192050A-p1	transcript=EHI_192050A | gene=EHI_192050 | organism=Entamoeba_histolytica_HM-1:IMSS | gene_product=UDP-glucose 4-epimerase, putative | transcript_product=UDP-glucose 4-epimerase, putative | location=DS571317:15292-16317(+) | protein_length=341 | sequence_SO=supercontig | SO=protein_coding	0	115.304	47	10	110	10	1	341	37.8	7.09	295.61	10	0	1.104	0.14	0.670117	0.92	1.104	0.907	1.111	0.14	-0.14	0.15	99.3	100.7	9.76	5.44	89.3	108.4	97.3	98.6	98.3	108
High	Master Protein	EHI_017030A-p1	transcript=EHI_017030A | gene=EHI_017030 | organism=Entamoeba_histolytica_HM-1:IMSS | gene_product=hypothetical protein, conserved | transcript_product=hypothetical protein, conserved | location=DS571486:7982-8680(-) | protein_length=232 | sequence_SO=supercontig | SO=protein_coding	0.002	3.98	9	2	3	2	1	232	26.5	5.34	4.68	2	0	1.101	0.14	0.672484	30.64	0.873	1.395	1.101	-0.2	0.48	0.14	99.1	100.9	38.93	22.61	127.5	54.8	109.4	111.3	76.5	120.5
High	Master Protein	EHI_199820A-p1	transcript=EHI_199820A | gene=EHI_199820 | organism=Entamoeba_histolytica_HM-1:IMSS | gene_product=Rab family GTPase | transcript_product=Rab family GTPase | location=DS571489:7346-8003(-) | protein_length=199 | sequence_SO=supercontig | SO=protein_coding	0	20.473	18	3	43	2	1	199	22.3	5.16	126.18	3	0	1.265	0.34	0.672932	48.85	0.662	1.682	1.265	-0.59	0.75	0.34	120.3	79.7	96.47	114.38	78.5	12.4	192.6	52	20.8	243.6
High	Master Protein	EHI_152220A-p1	transcript=EHI_152220A | gene=EHI_152220 | organism=Entamoeba_histolytica_HM-1:IMSS | gene_product=hypothetical protein | transcript_product=hypothetical protein | location=DS571145:229668-231176(+) | protein_length=502 | sequence_SO=supercontig | SO=protein_coding	0	38.357	10	5	48	5	1	502	58.1	5.06	94.26	5	0	1.473	0.56	0.673262	75.51	0.723	2.276	1.473	-0.47	1.19	0.56	112	88	72.29	70.57	137.3	15.6	126.2	99.3	35.6	186
High	Master Protein	EHI_105270A-p1	transcript=EHI_105270A | gene=EHI_105270 | organism=Entamoeba_histolytica_HM-1:IMSS | gene_product=Receptor mediated endocytosis protein, putative | transcript_product=Receptor mediated endocytosis protein, putative | location=DS571204:44446-45969(+) | protein_length=507 | sequence_SO=supercontig | SO=protein_coding	0	80.14	32	13	102	13	1	507	57.6	7.4	251.96	13	0	1.062	0.09	0.675901	3.93	0.771	1.09	1.062	-0.38	0.12	0.09	95.7	104.3	31.51	14.59	139.2	94.1	76.1	107.3	102.6	80.8
Medium	Master Protein	EHI_035080A-p1	transcript=EHI_035080A | gene=EHI_035080 | organism=Entamoeba_histolytica_HM-1:IMSS | gene_product=WD domain containing protein | transcript_product=WD domain containing protein | location=DS571268:6291-7508(-) | protein_length=405 | sequence_SO=supercontig | SO=protein_coding	0.037	1.776	3	1	1	1	1	405	45.5	4.6	2.53	1	0	1.023	0.03	0.675963	16.19	1.023	1.23	0.911	0.03	0.3	-0.13	97.3	102.7	11.62	5.47	95.3	88	110.3	97.5	108.3	100.5
High	Master Protein	EHI_015300A-p1	transcript=EHI_015300A | gene=EHI_015300 | organism=Entamoeba_histolytica_HM-1:IMSS | gene_product=hypothetical protein, conserved | transcript_product=hypothetical protein, conserved | location=DS571202:30193-31205(-) | protein_length=319 | sequence_SO=supercontig | SO=protein_coding	0	49.75	26	8	69	6	1	319	36.4	5.5	194.64	8	2	1.289	0.37	0.676165	4.76	0.806	1.289	1.33	-0.31	0.37	0.41	93.9	106.1	31.91	13.5	128.6	91.7	67.7	103.7	118.2	90.1
High	Master Protein	EHI_124560A-p1	transcript=EHI_124560A | gene=EHI_124560 | organism=Entamoeba_histolytica_HM-1:IMSS | gene_product=AP-2 complex subunit mu, putative | transcript_product=AP-2 complex subunit mu, putative | location=DS571188:66961-68205(-) | protein_length=414 | sequence_SO=supercontig | SO=protein_coding	0	53.932	24	9	64	9	1	414	46.9	9.32	190.64	9	0	1.234	0.3	0.679716	74.61	0.613	2.278	1.234	-0.71	1.19	0.3	106	94	47.7	42.33	109.7	42.7	126.7	67.3	97.4	156.3
High	Master Protein	EHI_198880A-p1	transcript=EHI_198880A | gene=EHI_198880 | organism=Entamoeba_histolytica_HM-1:IMSS | gene_product=Proliferating-cell nucleolar antigen p120, putative | transcript_product=Proliferating-cell nucleolar antigen p120, putative | location=DS571165:59189-60676(+) | protein_length=495 | sequence_SO=supercontig | SO=protein_coding	0	11.437	7	2	15	2	1	495	55.4	5.71	42.93	2	0	0.876	-0.19	0.680757	22.17	2.504	0.706	0.876	1.32	-0.5	-0.19	102.4	97.6	23.37	46.21	66.5	97.9	106.6	166.5	69.1	93.4
High	Master Protein	EHI_182570A-p1	transcript=EHI_182570A | gene=EHI_182570 | organism=Entamoeba_histolytica_HM-1:IMSS | gene_product=hypothetical protein | transcript_product=hypothetical protein | location=DS571156:18858-20660(-) | protein_length=600 | sequence_SO=supercontig | SO=protein_coding	0.001	4.901	2	1	8	1	1	600	70.2	5.52	24.35	1	0	0.954	-0.07	0.682219	22.37	0.954	0.796	1.215	-0.07	-0.33	0.28	105.6	94.4	30.52	14.03	113.4	127.4	67.5	108.3	101.5	82
High	Master Protein	EHI_185240A-p1	transcript=EHI_185240A | gene=EHI_185240 | organism=Entamoeba_histolytica_HM-1:IMSS | gene_product=long-chain-fatty-acid--CoA ligase, putative | transcript_product=long-chain-fatty-acid--CoA ligase, putative | location=DS571249:16128-18452(-) | protein_length=774 | sequence_SO=supercontig | SO=protein_coding	0	34.7	4	4	42	4	1	774	87.1	8.12	109.51	4	0	0.981	-0.03	0.683622	1.47	0.971	0.981	1.058	-0.04	-0.03	0.08	100.9	99.1	39.36	44.37	66.8	88.3	142.5	64.9	86.7	150.9
High	Master Protein	EHI_127220A-p1	transcript=EHI_127220A | gene=EHI_127220 | organism=Entamoeba_histolytica_HM-1:IMSS | gene_product=synapsin, putative | transcript_product=synapsin, putative | location=DS571166:60050-60994(-) | protein_length=314 | sequence_SO=supercontig | SO=protein_coding	0	9.929	11	2	3	2	1	314	36.2	7.68	12.55	2	0	1.151	0.2	0.685151	86.84	4.405	1.151	0.477	2.14	0.2	-1.07	55.8	144.2	137.37	63.64	17.7	30.1	297.8	77.8	34.7	142
High	Master Protein	EHI_011870A-p1	transcript=EHI_011870A | gene=EHI_011870 | organism=Entamoeba_histolytica_HM-1:IMSS | gene_product=proteasome subunit beta type 5 precursor, putative | transcript_product=proteasome subunit beta type 5 precursor, putative | location=DS571148:23116-23874(-) | protein_length=252 | sequence_SO=supercontig | SO=protein_coding	0	12.13	6	1	14	1	1	252	28.4	7.52	47.2	1	0	1.122	0.17	0.685395	35.47	1.122	1.443	0.853	0.17	0.53	-0.23	93.7	106.3	123.42	105.67	33.3	26.2	251	37.4	37.8	214.2
High	Master Protein	EHI_017630A-p1	transcript=EHI_017630A | gene=EHI_017630 | organism=Entamoeba_histolytica_HM-1:IMSS | gene_product=hypothetical protein | transcript_product=hypothetical protein | location=DS571240:20325-21554(-) | protein_length=393 | sequence_SO=supercontig | SO=protein_coding	0.002	3.865	5	2	6	2	1	393	45.5	5.16	7.86	2	0	0.773	-0.37	0.687185	11.68	0.671	0.773	1.068	-0.57	-0.37	0.09	119.7	80.3	98.83	116.18	99.1	3.3	207.2	66.5	2.6	221.3
High	Master Protein	EHI_097630A-p1	transcript=EHI_097630A | gene=EHI_097630 | organism=Entamoeba_histolytica_HM-1:IMSS | gene_product=phospholipase B, putative | transcript_product=phospholipase B, putative | location=DS571386:12492-14021(+) | protein_length=509 | sequence_SO=supercontig | SO=protein_coding	0	59.083	22	7	80	7	1	509	59.3	5.31	240.02	7	0	1.048	0.07	0.687767	39.74	1.753	1.048	0.767	0.81	0.07	-0.38	96.7	103.3	23.15	25.25	78	85.5	118.9	136.7	89.6	91.3
High	Master Protein	EHI_148020A-p1	transcript=EHI_148020A | gene=EHI_148020 | organism=Entamoeba_histolytica_HM-1:IMSS | gene_product=hypothetical protein, conserved | transcript_product=hypothetical protein, conserved | location=DS571146:6082-6693(-) | protein_length=203 | sequence_SO=supercontig | SO=protein_coding	0	22.03	19	3	22	3	1	203	23.1	8.56	71.86	3	0	1.162	0.22	0.688225	59.47	0.696	2.853	1.162	-0.52	1.51	0.22	117.9	82.1	98.07	104.35	82.6	9.3	196.2	57.5	26.4	227.9
High	Master Protein	EHI_093330A-p1	transcript=EHI_093330A | gene=EHI_093330 | organism=Entamoeba_histolytica_HM-1:IMSS | gene_product=Helix-turn-helix protein, putative | transcript_product=Helix-turn-helix protein, putative | location=DS571594:643-1020(-) | protein_length=125 | sequence_SO=supercontig | SO=protein_coding	0	6.461	21	2	4	2	1	125	13.9	9.86	10.37	2	0	0.992	-0.01	0.689679	2.93	0.972	0.992	1.037	-0.04	-0.01	0.05	100.4	99.6	36.14	33.44	133.1	106.7	61.4	129.3	105.8	63.6
High	Master Protein	EHI_118050A-p1	transcript=EHI_118050A | gene=EHI_118050 | organism=Entamoeba_histolytica_HM-1:IMSS | gene_product=coatomer alpha subunit, putative | transcript_product=coatomer alpha subunit, putative | location=DS571183:39464-42064(-) | protein_length=866 | sequence_SO=supercontig | SO=protein_coding	0	22.043	7	4	15	4	1	866	97.4	7.83	39.42	4	0	0.8	-0.32	0.691177	33.22	0.8	0.395	1.08	-0.32	-1.34	0.11	143.3	56.7	105.08	134.13	27.1	55.3	227.9	21.7	21.9	246.1
High	Master Protein	EHI_152660A-p1	transcript=EHI_152660A | gene=EHI_152660 | organism=Entamoeba_histolytica_HM-1:IMSS | gene_product=ARP2/3 complex 20 kDa subunit, putative | transcript_product=ARP2/3 complex 20 kDa subunit, putative | location=DS571145:303401-303976(-) | protein_length=191 | sequence_SO=supercontig | SO=protein_coding	0	62.027	45	8	110	8	1	191	21.5	8.57	154.45	8	0	0.982	-0.03	0.692193	2.09	1.217	0.982	0.967	0.28	-0.03	-0.05	90.2	109.8	59.4	52.04	69.8	60	165.9	85	58.8	160.5
High	Master Protein	EHI_054480A-p1	transcript=EHI_054480A | gene=EHI_054480 | organism=Entamoeba_histolytica_HM-1:IMSS | gene_product=hypothetical protein | transcript_product=hypothetical protein | location=DS571225:5125-5523(-) | protein_length=132 | sequence_SO=supercontig | SO=protein_coding	0	8.604	9	1	11	1	1	132	14.8	5.11	31.03	1	0	0.975	-0.04	0.698336	23.19	1.136	0.975	0.462	0.18	-0.04	-1.11	101.3	98.7	86.63	99.8	185.4	91	16.6	210.6	88.8	7.7
High	Master Protein	EHI_109680A-p1	transcript=EHI_109680A | gene=EHI_109680 | organism=Entamoeba_histolytica_HM-1:IMSS | gene_product=START domain containing protein | transcript_product=START domain containing protein | location=DS571242:6234-6911(+) | protein_length=225 | sequence_SO=supercontig | SO=protein_coding	0	33.766	21	7	28	7	1	225	25.8	7.24	64.72	7	0	1.067	0.09	0.701798	16.69	1.067	0.851	1.187	0.09	-0.23	0.25	98.3	101.7	13.12	27.77	89	91.8	112.5	95	78.2	133.5
High	Master Protein	EHI_040400A-p1	transcript=EHI_040400A | gene=EHI_040400 | organism=Entamoeba_histolytica_HM-1:IMSS | gene_product=prolyl-tRNA synthetase, putative | transcript_product=prolyl-tRNA synthetase, putative | location=DS571224:39995-41605(+) | protein_length=536 | sequence_SO=supercontig | SO=protein_coding	0	25.436	10	4	30	4	1	536	61.1	6.99	50.15	4	0	1.124	0.17	0.701986	38.97	10.019	1.124	0.828	3.32	0.17	-0.27	47.4	152.6	164.93	143.39	2.4	7.6	304.6	24.5	8.5	252.3
High	Master Protein	EHI_151640A-p1	transcript=EHI_151640A | gene=EHI_151640 | organism=Entamoeba_histolytica_HM-1:IMSS | gene_product=HEAT repeat domain containing protein | transcript_product=HEAT repeat domain containing protein | location=DS571145:108136-111360(+) | protein_length=1074 | sequence_SO=supercontig | SO=protein_coding	0	51.651	8	6	57	6	1	1074	121.3	4.89	166.85	6	0	0.904	-0.15	0.703235	1.18	1.152	0.904	0.895	0.2	-0.15	-0.16	97.2	102.8	30.86	23.18	80.2	87.4	137.8	92.4	79	123.4
High	Master Protein	EHI_022890A-p1	transcript=EHI_022890A | gene=EHI_022890 | organism=Entamoeba_histolytica_HM-1:IMSS | gene_product=hypothetical protein | transcript_product=hypothetical protein | location=DS571153:30437-31057(+) | protein_length=206 | sequence_SO=supercontig | SO=protein_coding	0	7.617	9	2	19	2	1	206	22.5	9.01	48.66	2	0	0.935	-0.1	0.717801	24.66	0.622	0.935	1.113	-0.68	-0.1	0.15	103.3	96.7	38.85	62.43	68.4	92.9	146.3	42.6	86.9	162.9
High	Master Protein	EHI_067850A-p1	transcript=EHI_067850A | gene=EHI_067850 | organism=Entamoeba_histolytica_HM-1:IMSS | gene_product=Rab family GTPase | transcript_product=Rab family GTPase | location=DS571150:6614-7386(+) | protein_length=231 | sequence_SO=supercontig | SO=protein_coding	0	24.991	26	5	29	5	1	231	26	6.99	80.02	5	0	0.99	-0.01	0.719646	4.22	0.99	0.961	1.201	-0.01	-0.06	0.26	102	98	35.45	26.79	124.1	113.9	58.9	122.8	109.5	70.7
High	Master Protein	EHI_012270A-p1	transcript=EHI_012270A | gene=EHI_012270 | organism=Entamoeba_histolytica_HM-1:IMSS | gene_product=Gal/GalNAc lectin heavy subunit | transcript_product=Gal/GalNAc lectin heavy subunit | location=DS571148:86226-90086(-) | protein_length=1286 | sequence_SO=supercontig | SO=protein_coding	0	286.147	33	33	513	15	1	1286	144.2	5.31	1687.64	33	17	0.985	-0.02	0.721035	7.79	1.153	0.932	0.985	0.2	-0.1	-0.02	103.5	96.5	24.52	31.46	116.1	108.4	70.9	133.8	101	69.9
High	Master Protein	EHI_033710A-p1	transcript=EHI_033710A | gene=EHI_033710 | organism=Entamoeba_histolytica_HM-1:IMSS | gene_product=cysteine proteinase 2 | transcript_product=cysteine proteinase 2 | location=DS571252:35348-36295(+) | protein_length=315 | sequence_SO=supercontig | SO=protein_coding	0	166.515	42	10	276	8	1	315	34.7	7.21	1170.67	10	0	1.016	0.02	0.722457	25.82	1.211	1.016	0.839	0.28	0.02	-0.25	106.1	93.9	30.12	47.36	130.8	75.3	86.4	158.5	76.5	72.5
High	Master Protein	EHI_147570A-p1	transcript=EHI_147570A | gene=EHI_147570 | organism=Entamoeba_histolytica_HM-1:IMSS | gene_product=Rho GDP exchange inhibitor, putative | transcript_product=Rho GDP exchange inhibitor, putative | location=DS571303:32859-33386(+) | protein_length=175 | sequence_SO=supercontig | SO=protein_coding	0	90.944	57	10	184	10	1	175	20	5.71	557.68	10	0	0.689	-0.54	0.724796	12.69	0.689	0.564	1.453	-0.54	-0.83	0.54	120.3	79.7	11.05	49.54	97.1	119.3	101.7	66.9	67.3	147.7
High	Master Protein	EHI_153160A-p1	transcript=EHI_153160A | gene=EHI_153160 | organism=Entamoeba_histolytica_HM-1:IMSS | gene_product=hypothetical protein | transcript_product=hypothetical protein | location=DS571145:399213-400994(+) | protein_length=593 | sequence_SO=supercontig | SO=protein_coding	0	7.684	4	2	4	2	1	593	67.8	5.44	11.08	2	0	1.062	0.09	0.725459	35.07	1.313	1.062	0.218	0.39	0.09	-2.2	97	103	57.31	84.12	135.1	119.9	33.1	177.4	127.3	7.2
High	Master Protein	EHI_105060A-p1	transcript=EHI_105060A | gene=EHI_105060 | organism=Entamoeba_histolytica_HM-1:IMSS | gene_product=geranylgeranyl pyrophosphate synthase, putative | transcript_product=geranylgeranyl pyrophosphate synthase, putative | location=DS571204:11828-12877(+) | protein_length=349 | sequence_SO=supercontig | SO=protein_coding	0	88.335	44	15	154	15	1	349	40	5.66	419.61	15	0	0.959	-0.06	0.732878	0.41	0.959	0.957	1.294	-0.06	-0.06	0.37	102.1	97.9	30.01	15.7	110.7	119.9	64.7	106.2	114.7	83.8
High	Master Protein	EHI_074020A-p1	transcript=EHI_074020A | gene=EHI_074020 | organism=Entamoeba_histolytica_HM-1:IMSS | gene_product=vacuolar proton ATPase subunit, putative | transcript_product=vacuolar proton ATPase subunit, putative | location=DS571232:11860-14271(-) | protein_length=803 | sequence_SO=supercontig | SO=protein_coding	0	17.907	4	4	11	4	1	803	92.6	5	24.92	4	0	1.029	0.04	0.735292	26.79	0.797	1.029	1.215	-0.33	0.04	0.28	111.3	88.7	85.01	100.7	95.2	15.2	179.6	75.9	15.7	218.3
High	Master Protein	EHI_181560A-p1	transcript=EHI_181560A | gene=EHI_181560 | organism=Entamoeba_histolytica_HM-1:IMSS | gene_product=60S ribosomal protein L13, putative | transcript_product=60S ribosomal protein L13, putative | location=DS571373:13977-14852(+) | protein_length=291 | sequence_SO=supercontig | SO=protein_coding	0	20.112	10	3	23	3	1	291	32.9	10.62	58.17	3	0	0.917	-0.12	0.739836	2.47	0.899	1.351	0.917	-0.15	0.43	-0.12	105.3	94.7	90.58	80.85	60.4	37.4	207.2	54.3	50.5	190.1
High	Master Protein	EHI_127830A-p1	transcript=EHI_127830A | gene=EHI_127830 | organism=Entamoeba_histolytica_HM-1:IMSS | gene_product=long-chain-fatty-acid--CoA ligase, putative | transcript_product=long-chain-fatty-acid--CoA ligase, putative | location=DS571270:8762-10828(-) | protein_length=688 | sequence_SO=supercontig | SO=protein_coding	0	19.845	8	4	20	4	1	688	77.2	6.83	44.05	4	0	1.096	0.13	0.742472	32.59	1.337	0.587	1.096	0.42	-0.77	0.13	99.4	100.6	103.11	112.47	34.2	45.1	214	45.7	26.5	234.5
High	Master Protein	EHI_056400A-p1	transcript=EHI_056400A | gene=EHI_056400 | organism=Entamoeba_histolytica_HM-1:IMSS | gene_product=hypothetical protein | transcript_product=hypothetical protein | location=DS571313:8207-9762(+) | protein_length=459 | sequence_SO=supercontig | SO=protein_coding	0	8.256	2	1	15	1	1	459	53.2	5.58	44.97	1	0	1.008	0.01	0.753636	15.7	0.901	1.161	1.008	-0.15	0.22	0.01	105.2	94.8	62.91	60.79	117.7	30.7	154.3	106	35.7	155.6
High	Master Protein	EHI_040650A-p1	transcript=EHI_040650A | gene=EHI_040650 | organism=Entamoeba_histolytica_HM-1:IMSS | gene_product=hypothetical protein | transcript_product=hypothetical protein | location=DS571282:21230-24907(-) | protein_length=1225 | sequence_SO=supercontig | SO=protein_coding	0	9.265	2	2	13	2	1	1225	138.8	5.87	18.84	2	0	0.891	-0.17	0.755619	12.7	0.891	1.669	0.794	-0.17	0.74	-0.33	103.3	96.7	10.76	35.43	91.1	88.2	107.2	81.1	147.2	85.2
High	Master Protein	EHI_031400A-p1	transcript=EHI_031400A | gene=EHI_031400 | organism=Entamoeba_histolytica_HM-1:IMSS | gene_product=ribosomal protein S18, putative | transcript_product=ribosomal protein S18, putative | location=DS571261:43854-44396(-) | protein_length=155 | sequence_SO=supercontig | SO=protein_coding	0	35.934	34	6	43	6	1	155	17.7	10.48	114.38	6	0	0.971	-0.04	0.758838	3.04	1.197	0.971	0.95	0.26	-0.04	-0.07	101.5	98.5	17.86	6.99	79.9	101.6	114.9	95.7	98.7	109.2
High	Master Protein	EHI_115380A-p1	transcript=EHI_115380A | gene=EHI_115380 | organism=Entamoeba_histolytica_HM-1:IMSS | gene_product=aminopeptidase, putative | transcript_product=aminopeptidase, putative | location=DS571357:24255-26024(+) | protein_length=589 | sequence_SO=supercontig | SO=protein_coding	0	7.434	5	2	4	2	1	589	68.2	5.31	11.75	2	0	0.809	-0.31	0.759504	12.94	1.179	0.701	0.809	0.24	-0.51	-0.31	108	92	51.32	64.24	129.4	41.9	136.4	152.6	29.4	110.3
High	Master Protein	EHI_083260A-p1	transcript=EHI_083260A | gene=EHI_083260 | organism=Entamoeba_histolytica_HM-1:IMSS | gene_product=T-complex protein 1 subunit eta, putative | transcript_product=T-complex protein 1 subunit eta, putative | location=DS571318:9143-10725(+) | protein_length=513 | sequence_SO=supercontig | SO=protein_coding	0	27.373	12	6	30	6	1	513	56.8	5.95	66.1	6	0	1.041	0.06	0.760613	6.85	1.09	0.816	1.041	0.12	-0.29	0.06	100.9	99.1	21.68	14.95	102.5	123.4	79.3	111.7	100.6	82.6
High	Master Protein	EHI_005910A-p1	transcript=EHI_005910A | gene=EHI_005910 | organism=Entamoeba_histolytica_HM-1:IMSS | gene_product=Rho guanine nucleotide exchange factor, putative | transcript_product=Rho guanine nucleotide exchange factor, putative | location=DS571227:12791-15693(+) | protein_length=921 | sequence_SO=supercontig | SO=protein_coding	0	33.28	15	7	49	7	1	921	106.8	8.25	115.62	7	0	1.105	0.14	0.76137	4.09	1.136	0.888	1.105	0.18	-0.17	0.14	101.4	98.6	26.45	23.19	108.2	118.4	69	122.9	105.1	76.3
High	Master Protein	EHI_126250A-p1	transcript=EHI_126250A | gene=EHI_126250 | organism=Entamoeba_histolytica_HM-1:IMSS | gene_product=ribosomal protein S29, putative | transcript_product=ribosomal protein S29, putative | location=DS571160:131128-131298(+) | protein_length=56 | sequence_SO=supercontig | SO=protein_coding	0.002	3.69	13	1	15	1	1	56	6.5	9.92	23.41	1	0	0.947	-0.08	0.769438	5.8	1.093	0.947	0.906	0.13	-0.08	-0.14	95.5	104.5	29.88	29.92	93.8	133.9	74.9	102.6	126.9	67.9
High	Master Protein	EHI_015280A-p1	transcript=EHI_015280A | gene=EHI_015280 | organism=Entamoeba_histolytica_HM-1:IMSS | gene_product=UDP-glucose:glycoprotein glucosyltransferase, putative | transcript_product=UDP-glucose:glycoprotein glucosyltransferase, putative | location=DS571202:25089-28934(+) | protein_length=1281 | sequence_SO=supercontig | SO=protein_coding	0	10.311	2	3	7	3	1	1281	149.9	7.75	18.95	3	0	1.067	0.09	0.770621	40.99	0.772	1.671	1.067	-0.37	0.74	0.09	105.5	94.5	73.08	62.58	156.2	16.9	134.5	120.6	28.3	143.5
High	Master Protein	EHI_145840A-p1	transcript=EHI_145840A | gene=EHI_145840 | organism=Entamoeba_histolytica_HM-1:IMSS | gene_product=peroxiredoxin | transcript_product=peroxiredoxin | location=DS571244:925-1626(+) | protein_length=233 | sequence_SO=supercontig | SO=protein_coding	0	216.022	64	21	717	2	1	233	26.2	7.36	1879.92	21	1	0.917	-0.13	0.777347	4.36	1.094	0.917	0.885	0.13	-0.13	-0.18	95.5	104.5	45.04	47.69	114.9	138.1	50.2	125.7	126.6	44.4
High	Master Protein	EHI_087610A-p1	transcript=EHI_087610A | gene=EHI_087610 | organism=Entamoeba_histolytica_HM-1:IMSS | gene_product=hypothetical protein | transcript_product=hypothetical protein | location=DS571173:41726-42345(+) | protein_length=164 | sequence_SO=supercontig | SO=protein_coding	0.001	5.314	21	3	3	3	1	164	19.5	8.68	0	3	0	0.893	-0.16	0.77749	12.38	0.8	1.243	0.893	-0.32	0.31	-0.16	89.2	110.8	37.3	30.42	144.9	91.4	70.9	115.9	113.6	63.4
High	Master Protein	EHI_004860A-p1	transcript=EHI_004860A | gene=EHI_004860 | organism=Entamoeba_histolytica_HM-1:IMSS | gene_product=Ras family GTPase | transcript_product=Ras family GTPase | location=DS571195:28853-29493(+) | protein_length=183 | sequence_SO=supercontig | SO=protein_coding	0	7.867	6	1	16	1	1	183	20.7	6.39	47.71	1	0	0.86	-0.22	0.784573	13.94	0.86	0.75	1.403	-0.22	-0.41	0.49	107.5	92.5	31.68	63.49	99.7	64.6	125.5	85.7	48.4	176.1
High	Master Protein	EHI_065270A-p1	transcript=EHI_065270A | gene=EHI_065270 | organism=Entamoeba_histolytica_HM-1:IMSS | gene_product=40S ribosomal protein S3a, putative | transcript_product=40S ribosomal protein S3a, putative | location=DS571302:19429-20199(+) | protein_length=256 | sequence_SO=supercontig | SO=protein_coding	0	35.57	28	5	52	1	1	256	29	9.85	159.45	5	0	1.247	0.32	0.785178	57.12	0.767	6.294	1.247	-0.38	2.65	0.32	83.5	116.5	111.62	48.59	214.1	12.7	57.4	164.1	80.1	71.6
High	Master Protein	EHI_043010A-p1	transcript=EHI_043010A | gene=EHI_043010 | organism=Entamoeba_histolytica_HM-1:IMSS | gene_product=V-type ATPase, A subunit, putative | transcript_product=V-type ATPase, A subunit, putative | location=DS571292:30810-32633(+) | protein_length=607 | sequence_SO=supercontig | SO=protein_coding	0	135.24	35	16	168	16	1	607	67	5.36	436.72	16	0	0.978	-0.03	0.78716	1.91	0.978	0.965	1.106	-0.03	-0.05	0.15	95.9	104.1	9.8	7.22	94.6	110.5	92.8	92.6	106.7	102.7
[truncated: 72 more rows]

## Sheet: Phosphopeptides detected
Confidence	Annotated Sequence	Modifications	Modifications (all possible sites)	Modifications in Master Proteins	Modifications in Master Proteins (all Sites)	Qvality PEP	Qvality q-value	# Protein Groups	# Proteins	# PSMs	Master Protein Accessions	Master Protein Descriptions	Protein Accessions	Positions in Master Proteins	# Missed Cleavages	Theo. MH+ [Da]	# Razor Quan Results	Abundance Ratio: (Heavy) / (Light)	Abundance Ratio (log2): (Heavy) / (Light)	Abundance Ratio P-Value: (Heavy) / (Light)	Abundance Ratio Adj. P-Value: (Heavy) / (Light)	Abundance Ratio Variability [%]: (Heavy) / (Light)	Abundance Ratio Weight: (Heavy) / (Light)	Abundance Ratios (by Bio. Rep.): (Heavy,Rep1) / (Light,Rep1)	Abundance Ratios (by Bio. Rep.): (Heavy,Rep2) / (Light,Rep2)	Abundance Ratios (log2) (by Bio. Rep.): (Heavy,Rep1) / (Light,Rep1)	Abundance Ratios (log2) (by Bio. Rep.): (Heavy,Rep2) / (Light,Rep2)	Charge (by Search Engine): Sequest HT	m/z [Da] (by Search Engine): Sequest HT	DeltaM [ppm] (by Search Engine): Sequest HT	Percolator q-Value (by Search Engine): Sequest HT	Percolator PEP (by Search Engine): Sequest HT	XCorr (by Search Engine): Sequest HT
[truncated: 60 more rows]
